# Supplementary material for: Crystal structure of (R)-6-fluoro-2-[(S)-oxiran-2-yl]chroman
Source: Acta Crystallogr E Crystallogr Commun. 2015 Jul 8;71(Pt 8):o552–3. doi: 10.1107/S205698901501261X (PMC4571392; doi:10.1107/S205698901501261X)
Supplement: Supplementary file 1 [file e-71-0o552-sup1.cif]

##############################################################################
#                                                                            #
# This CIF contains the data in a paper accepted for publication in          #
# Acta Crystallographica Section E. It conforms to the requirements of       #
# Notes for Authors for Acta Crystallographica Section E, and has been       #
# peer reviewed under the auspices of the IUCr Commission on Journals.       #
#                                                                            #
# Full details of the Crystallographic Information File format               #
# are given in the paper "The Crystallographic Information File (CIF):       #
# a New Standard Archive File for Crystallography" by S. R. Hall, F. H.      #
# Allen and I. D. Brown [Acta Cryst. (1991), A47, 655-685].                  #
#                                                                            #
# The current version of the core CIF dictionary is obtainable from          #
# ftp://ftp.iucr.org/pub/cif_core.dic.                                       #
#                                                                            #
# Software is freely available for graphical display of the structure(s)     #
# in this CIF. For information consult the CIF software page                 #
# http://www.iucr.org/resources/cif/software.                                #
#                                                                            #
# This file may be used for bona fide research purposes within the           #
# scientific community so long as proper attribution is given to the journal # 
# article from which it was obtained.                                        #
#                                                                            #
##############################################################################
data_I
_database_code_depnum_ccdc_archive 'CCDC 1409735'
_audit_creation_method
;
Olex2 1.2
(compiled 2014.08.28 svn.r2986 for OlexSys, GUI svn.r4874)
;
_chemical_name_systematic
;
(<i>R</i>)-6-Fluoro-2-[(<i>S</i>)-oxiran-2-yl]chroman
;
_chemical_name_common     ?
_chemical_formula_moiety     'C11 H11 F O2'
_chemical_formula_sum     'C11 H11 F O2'
_chemical_formula_iupac     'C11 H11 F O2'
_chemical_formula_weight     194.20
_chemical_melting_point     ?
_shelx_space_group_comment
;
The symmetry employed for this shelxl refinement is uniquely defined
by the following loop, which should always be used as a source of
symmetry information in preference to the above space-group names.
They are only intended as comments.
;
_space_group_crystal_system     monoclinic
_space_group_name_H-M_alt     'P 21'
_space_group_name_Hall     'P 2yb'
loop_
    _space_group_symop_operation_xyz
    'x, y, z'
    '-x, y+1/2, -z'
_cell_length_a     9.3742(3)
_cell_length_b     4.76845(12)
_cell_length_c     11.0212(3)
_cell_angle_alpha     90
_cell_angle_beta     114.202(4)
_cell_angle_gamma     90
_cell_volume     449.35(3)
_cell_formula_units_Z     2
_cell_measurement_reflns_used     7897
_cell_measurement_theta_min     4.3956
_cell_measurement_theta_max     76.2629
_cell_measurement_temperature     100
_exptl_crystal_description     needle
_exptl_crystal_colour     'colourless'
_exptl_crystal_size_max     0.05
_exptl_crystal_size_mid     0.05
_exptl_crystal_size_min     0.02
_exptl_crystal_density_diffrn     1.435
_exptl_crystal_density_meas     ?
_exptl_crystal_density_method     ?
_exptl_crystal_F_000     204
_exptl_absorpt_coefficient_mu     0.936
_exptl_absorpt_correction_type     multi-scan
_exptl_absorpt_process_details
;
(CrysAlis PRO; Agilent, 2012)
;
_exptl_absorpt_correction_T_min     0.64
_exptl_absorpt_correction_T_max     1
_exptl_special_details
;
Analyzes were recorded in the "Pole Chimie Moleculaire", the technological
platform for chemical analysis and molecular synthesis (http://www.wpcm.fr)
which relies on the Institute of the Molecular Chemistry of University of
Burgundy and Welience"TM", a Burgundy University private subsidiary.
^1^H and ^13^C NMR measurements were performed in deuterated methanol on Bruker
Avance III, recorded at 500 MHz and 125 MHz, respectively. Chemical shifts
(\d) and coupling constants are reported respectively in p.p.m. and hertz
(Hz). The optical rotation was measured using a UV Visible Perkin Elmer Lambda
12, polarimeter at 589 nm. High-resolution mass spectrometry (HRMS) was
performed in ESI a positive mode. The infrared spectrum (IR) was generated by
ATR using a Spectrometer Infrared Avatar 370. A scan range of 4000 - 400
cm^-1^ was used.
(2S,2R)-(6-fluoro-2-chromanyl)oxirane:
\d(^1^H, DMSO-d6, 300 MHz, ppm): 1.72 (1H, m); 2.00 (1H, m); 2.74 (2H, m); 2.82
(2H, m); 3.17 (1H, ddd); 3.94 (1H, ddd); 6.77 (1H, dd); 6.92 (2H, m).
\d(^13^C DMSO-d6, 75.47MHz, ppm): 23.4, 23.7, 44.5, 52.3, 75.3, 113.7 (d, 23.2
Hz), 115.2 (d, 22.3 Hz), 117.2 (d, 8.2 Hz), 123.5(d, 7.5 Hz), 150.1 (d, 1.5
Hz), 156.0(d, 234.8 Hz).
[\a]^29^~D~ +67.5^o^ (c =1.0 in CHCl~3~)
HRMS (ESI) for C~18~H~21~FNO~2~[M+H]^+^ m/z = 195.08158, found m/z = 195.08120.
IR (cm^-1^) 3050, 3001, 2951, 1492, 1220
Data CCDC-1407326 contains the enantiomer structure of
(S)-6-Fluoro-2-[(R)-oxiran-2-yl]chroman. These data can be obtained free of
charge from The Cambridge Crystallographic Data Centre via
www.ccdc.cam.ac.uk/data_request/cif
;
_diffrn_ambient_temperature     100.0
_diffrn_radiation_type     CuK\a
_diffrn_radiation_wavelength     1.54184
_diffrn_radiation_monochromator     mirror
_diffrn_measurement_device_type
           'Agilent SuperNova Dual Source diffractometer with an Atlas detector'
_diffrn_measurement_device     '\k-geometry diffractometer'
_diffrn_measurement_method     'CCD rotation images, thick slices'
_diffrn_detector_area_resol_mean     5.2474
_diffrn_reflns_number     14207
_diffrn_reflns_av_R_equivalents     0.0503
_diffrn_reflns_theta_min     4.398
_diffrn_reflns_theta_max     76.463
_diffrn_reflns_theta_full     67.684
_diffrn_measured_fraction_theta_max     0.999
_diffrn_measured_fraction_theta_full     1.000
_diffrn_reflns_limit_h_min     -11
_diffrn_reflns_limit_h_max     11
_diffrn_reflns_limit_k_min     -5
_diffrn_reflns_limit_k_max     5
_diffrn_reflns_limit_l_min     -13
_diffrn_reflns_limit_l_max     13
loop_
    _refln_index_h
    _refln_index_k
    _refln_index_l
    _refln_F_squared_meas
    0 0 1 6678.69
    0 0 -1 5759.11
    0 0 -2 20243.9
    0 0 2 18707.5
    0 0 -3 2797.36
    0 0 3 3217.33
    0 0 -3 4257.82
    0 0 -3 3352.24
    0 0 3 2642.87
    0 0 3 2956.14
    0 0 3 3253.88
    0 0 3 3796.14
    0 0 -3 3734.99
    0 0 4 17804
    0 0 4 16958.8
    0 0 -4 19605.6
    0 0 -4 16484.2
    0 0 -4 17738.1
    0 0 4 17124.3
    0 0 4 18710.3
    0 0 -4 20891.1
    0 0 5 85677
    0 0 5 83117.7
    0 0 -5 90383.5
    0 0 -5 85947.1
    0 0 -5 81203.8
    0 0 5 82526.2
    0 0 -5 91952
    0 0 5 84244.8
    0 0 -6 305.198
    0 0 6 203.426
    0 0 6 263.264
    0 0 -6 276.637
    0 0 6 281.616
    0 0 -6 270.096
    0 0 -7 871.519
    0 0 -7 1428.19
    0 0 7 969.282
    0 0 -7 1061.9
    0 0 -7 1020.4
    0 0 -7 974.555
    0 0 7 1038.26
    0 0 7 1036.42
    0 0 8 352.458
    0 0 8 398.998
    0 0 -8 445.549
    0 0 8 246.044
    0 0 8 277.56
    0 0 8 354.599
    0 0 -8 357.192
    0 0 -8 342.307
    0 0 8 408.736
    0 0 -8 412.338
    0 0 8 468.337
    0 0 8 384.733
    0 0 -8 392.311
    0 0 8 -33.0964
    0 0 8 354.485
    0 0 9 7228.35
    0 0 -9 6948.39
    0 0 9 7041.54
    0 0 9 6965.22
    0 0 9 6756.7
    0 0 9 6671.36
    0 0 9 6678.38
    0 0 9 6838.01
    0 0 -9 6909.11
    0 0 9 6314.75
    0 0 -9 6711.23
    0 0 10 41738.5
    0 0 10 41138.1
    0 0 10 39765
    0 0 10 46320.2
    0 0 10 38054.6
    0 0 -10 43714.5
    0 0 -10 44014.6
    0 0 10 43356.6
    0 0 -10 42528.3
    0 0 10 40833.1
    0 0 10 41023.6
    0 0 11 5412.62
    0 0 -11 5918.43
    0 0 11 6134.46
    0 0 -11 5827.38
    0 0 11 5240.91
    0 0 -11 5740.95
    0 0 11 5580.26
    0 0 11 5475.95
    0 0 11 5888.46
    0 0 12 130.874
    0 0 -12 2.17147
    0 0 12 102.177
    0 0 -12 157.894
    0 0 12 81.1243
    0 0 -12 87.8661
    0 0 -12 231.138
    0 1 0 -24.8863
    0 -1 0 48.9419
    0 -1 0 23.6085
    0 1 0 -6.51015
    0 -1 1 248747
    0 1 -1 232902
    0 -1 1 226892
    0 1 1 232899
    0 -1 1 248798
    0 -1 -1 240375
    0 -1 -1 253668
    0 1 1 259778
    0 -1 -1 226187
    0 1 -2 78225.8
    0 1 2 84773.6
    0 1 2 82078.2
    0 -1 2 85218
    0 1 -2 86856.8
    0 1 2 91441.8
    0 -1 -2 87835.9
    0 -1 2 88141.1
    0 -1 -2 88537.8
    0 -1 2 90744.8
    0 1 2 95171.9
    0 -1 2 89097.7
    0 1 2 81888
    0 1 3 49600.2
    0 1 -3 48635
    0 -1 3 48034.3
    0 1 -3 52879.9
    0 1 3 42599.1
    0 -1 -3 51412.3
    0 1 3 50380.7
    0 1 3 43289.5
    0 1 3 45585.6
    0 -1 -3 50530.6
    0 1 3 52884
    0 -1 3 49133
    0 1 3 46874.9
    0 -1 4 45923.8
    0 1 4 41714.1
    0 -1 -4 44074
    0 1 4 43759.4
    0 1 4 39879.3
    0 -1 -4 45856.9
    0 1 -4 49302
    0 -1 -4 43671.9
    0 1 -4 45091.9
    0 -1 4 44409.1
    0 1 -4 51307.2
    0 1 4 45905.4
    0 1 4 45926
    0 -1 -4 48358.4
    0 -1 -5 95963
    0 1 -5 91993.4
    0 1 -5 120393
    0 -1 -5 105696
    0 1 -5 87150.2
    0 -1 5 112260
    0 -1 5 105561
    0 -1 -5 98482.6
    0 1 5 104962
    0 1 5 107237
    0 1 5 90216.1
    0 -1 -5 96288.5
    0 1 5 116686
    0 1 5 112699
    0 1 6 3439.97
    0 1 -6 4191.55
    0 -1 -6 4075.72
    0 1 6 3768.09
    0 1 -6 4325.19
    0 1 -6 3701.71
    0 -1 6 3994.21
    0 1 -6 4311.01
    0 -1 -6 3740.57
    0 -1 6 4268.19
    0 -1 7 7698.77
    0 1 -7 9185.57
    0 -1 7 9389.81
    0 1 -7 9272.99
    0 -1 -7 7704.8
    0 -1 -7 8428.51
    0 1 7 8411.91
    0 1 7 8291.58
    0 1 -7 8532.94
    0 1 8 399.549
    0 -1 -8 474.982
    0 -1 8 409.571
    0 1 8 353.907
    0 -1 -8 509.758
    0 1 -8 385.718
    0 -1 8 514.907
    0 -1 -8 378.6
    0 1 -8 816.054
    0 -1 8 495.849
    0 1 8 -0.86703
    0 -1 8 563.14
    0 -1 8 370.658
    0 -1 -8 437.006
    0 -1 8 391.104
    0 -1 -8 360.974
    0 -1 -8 337.776
    0 1 8 416.699
    0 -1 8 456.627
    0 1 8 421.31
    0 1 8 468.769
    0 -1 8 407.15
    0 1 8 345.751
    0 -1 8 47.85
    0 -1 -8 113.804
    0 -1 8 485.308
    0 1 8 323.1
    0 1 8 350.084
    0 1 8 512.157
    0 1 -8 541.674
    0 1 8 451.826
    0 1 9 6461.73
    0 -1 -9 6718.05
    0 1 9 6227.53
    0 -1 -9 6430.76
    0 1 9 6450.02
    0 -1 -9 6621.27
    0 1 -9 6595.38
    0 -1 -9 6986.09
    0 1 9 6147.47
    0 1 9 6647.55
    0 -1 9 7353.27
    0 -1 9 7209.24
    0 -1 9 6396.01
    0 1 9 6670.29
    0 1 -9 6499.29
    0 1 -9 6468.68
    0 -1 9 6087.12
    0 -1 9 7066.74
    0 -1 9 7404.54
    0 -1 9 5914.28
    0 -1 -9 5750.56
    0 -1 9 6350.96
    0 -1 -9 6741.82
    0 -1 -10 668.306
    0 1 -10 785.155
    0 -1 -10 724.442
    0 -1 10 687.391
    0 1 10 860.961
    0 -1 -10 754.784
    0 -1 10 670.311
    0 -1 10 821.851
    0 -1 -10 631.645
    0 -1 10 749.757
    0 1 10 782.825
    0 1 10 863.881
    0 -1 10 577.228
    0 -1 -10 731.021
    0 1 10 766.731
    0 1 10 881.391
    0 -1 10 877.071
    0 1 10 710.533
    0 -1 10 710.497
    0 1 -11 11227.9
    0 1 11 10095
    0 -1 -11 11121.3
    0 -1 -11 10327.3
    0 -1 -11 9962.6
    0 -1 11 9314.05
    0 1 11 9818.22
    0 -1 11 10010.2
    0 1 -11 9454.31
    0 1 11 10590.7
    0 -1 11 10103.6
    0 1 11 12187.1
    0 -1 11 10993.8
    0 -1 -11 10561
    0 -1 -11 10084.3
    0 -1 12 1532.01
    0 -1 12 1146.31
    0 1 12 1320.57
    0 1 12 1345.94
    0 -1 -12 1236.55
    0 -1 -12 1306.81
    0 -1 12 1312.97
    0 1 -12 1253.89
    0 1 -12 1564.22
    0 2 0 77653.5
    0 2 0 82881.3
    0 -2 0 85246.1
    0 2 0 84613.7
    0 2 0 85407.5
    0 2 0 87629
    0 -2 0 81490.3
    0 2 0 80512.5
    0 -2 -1 36280.6
    0 2 -1 34760.8
    0 2 1 35643.4
    0 -2 -1 33165.9
    0 -2 1 35395
    0 2 -1 36820.2
    0 -2 -1 33550.2
    0 2 1 36766.6
    0 -2 1 35978.6
    0 -2 1 35590.7
    0 2 1 36803.1
    0 2 -1 34834.7
    0 2 1 37826.9
    0 2 -2 27716.5
    0 2 -2 28247.3
    0 2 2 30381.8
    0 -2 2 27769.1
    0 2 2 29897.6
    0 -2 2 30295.8
    0 -2 -2 27966.8
    0 2 2 30767.6
    0 2 -2 27827.6
    0 2 2 32246.8
    0 -2 -2 30439.1
    0 -2 2 29021.2
    0 -2 2 31024.5
    0 -2 3 12937.9
    0 2 3 11438.1
    0 2 3 11273.8
    0 2 3 11542.2
    0 -2 -3 11699.7
    0 2 3 12437.5
    0 -2 3 11205.9
    0 -2 -3 11280.8
    0 2 3 11689.2
    0 -2 -3 10453.3
    0 2 3 11315
    0 2 -3 11252.7
    0 -2 3 11593.9
    0 2 -4 30097.8
    0 2 4 34475.2
    0 2 4 30993.5
    0 2 4 30721.1
    0 -2 -4 27820.3
    0 2 4 30377
    0 2 -4 28774.8
    0 2 4 27574.5
    0 -2 4 29827.6
    0 -2 4 29093.5
    0 -2 -4 28290.1
    0 -2 -4 29503.4
    0 2 4 26227.7
    0 2 4 30294.4
    0 -2 -5 5406.66
    0 2 5 5093.37
    0 2 -5 5639.67
    0 -2 -5 5357.18
    0 -2 5 5772.8
    0 -2 -5 5279.89
    0 2 5 6380.21
    0 -2 5 5131.67
    0 2 5 5705.88
    0 2 -5 5786.32
    0 2 5 5366.66
    0 2 -5 6557.57
    0 2 5 5024.85
    0 2 6 3992.78
    0 -2 -6 3213.5
    0 2 -6 3724.97
    0 -2 6 3820.91
    0 -2 -6 3340.05
    0 2 6 3920.91
    0 2 6 4394.53
    0 -2 6 3380.26
    0 2 -6 3211.75
    0 -2 -6 3110.47
    0 -2 -7 11433.8
    0 -2 7 10879.7
    0 -2 -7 9384.72
    0 2 7 11694.9
    0 2 7 12402.4
    0 -2 7 8873.54
    0 -2 -7 12195.8
    0 2 7 12189.1
    0 -2 7 11063.8
    0 2 7 12583.7
    0 -2 7 12765.2
    0 2 7 12004
    0 -2 -7 11307.8
    0 -2 -7 11417.9
    0 -2 7 12229.8
    0 2 -7 11539
    0 -2 -7 11474.2
    0 2 -7 12223.6
    0 -2 7 10978.4
    0 -2 7 10417.7
    0 -2 7 12833.3
    0 -2 7 10140
    0 2 7 11499.9
    0 2 7 12526.4
    0 -2 7 10280.1
    0 -2 -7 9973.75
    0 2 -7 12240.6
    0 -2 -7 10689.6
    0 2 7 12879.5
    0 -2 -7 11585.7
    0 -2 -7 10890.7
    0 2 -7 11417.7
    0 -2 -8 5501.13
    0 -2 -8 5080.48
    0 -2 8 4840.61
    0 2 8 5871.89
    0 -2 8 4855.6
    0 -2 8 5742.12
    0 2 8 5688.43
    0 -2 -8 5240.28
    0 -2 8 4389.61
    0 2 8 5590.87
    0 -2 8 4835.04
    0 -2 8 5157.19
    0 -2 -8 5101.58
    0 -2 8 5627.88
    0 2 -8 5680.78
    0 2 8 5097.29
    0 -2 -8 5152.07
    0 -2 8 5717.39
    0 2 8 6654.77
    0 -2 -9 282.056
    0 -2 -9 428.379
    0 2 9 437.564
    0 -2 9 299.255
    0 2 9 317.068
    0 -2 -9 358.093
    0 2 9 290.771
    0 -2 -9 335.41
    0 -2 9 425.681
    0 2 9 451.843
    0 -2 9 320.472
    0 2 -9 384.615
    0 -2 9 326.419
    0 -2 9 333.975
    0 -2 9 315.916
    0 -2 -9 293.464
    0 2 9 496.533
    0 -2 10 4629.22
    0 -2 -10 4935.98
    0 -2 10 4850.86
    0 2 10 4953.57
    0 -2 10 4704.93
    0 -2 -10 4968.81
    0 -2 -10 4985.33
    0 -2 -10 4937.99
    0 2 10 5063.95
    0 -2 10 5440.91
    0 2 -10 4932.68
    0 -2 10 5231.28
    0 2 -11 930.943
    0 2 11 1021.55
    0 2 11 855.435
    0 -2 11 861.222
    0 -2 11 819.801
    0 2 11 803.533
    0 -2 11 972.275
    0 -2 -11 816.884
    0 -2 -11 763.21
    0 3 0 -34.3751
    0 3 0 28.2661
    0 3 0 -44.3744
    0 -3 0 -179.345
    0 3 0 49.4785
    0 3 1 3344.23
    0 3 -1 2674.53
    0 3 1 3730.67
    0 3 -1 2797.28
    0 -3 1 2975.52
    0 -3 1 3330.28
    0 3 -1 2774.83
    0 3 1 3209.46
    0 3 1 3212.77
    0 3 -1 2886.29
    0 -3 -1 3473.56
    0 3 -1 2734.23
    0 3 1 3094.22
    0 3 -1 3011.13
    0 -3 2 11571.5
    0 3 -2 9583.19
    0 3 -2 11056.7
    0 -3 2 11047.3
    0 3 2 11270.9
    0 3 -2 10144.6
    0 3 2 11993.1
    0 3 2 12029.5
    0 3 -2 10336.7
    0 3 2 12499.1
    0 3 2 10950.9
    0 -3 -2 10789.6
    0 3 3 16342.2
    0 -3 3 14891.3
    0 3 3 15557.6
    0 3 -3 12223.5
    0 3 -3 13196.4
    0 -3 -3 13733.6
    0 3 3 15146.6
    0 -3 3 16670
    0 3 3 16743.3
    0 3 3 16039
    0 3 3 16138.7
    0 -3 3 14160.3
    0 3 -3 15212.3
    0 3 3 18907.8
    0 3 3 15757.5
    0 -3 -4 9556.58
    0 3 4 9686.72
    0 3 -4 8748.09
    0 3 4 11385.6
    0 3 4 11353.2
    0 3 -4 10376.1
    0 3 4 10295.9
    0 3 4 12539.9
    0 -3 4 9729.34
    0 -3 4 10587.3
    0 3 -4 10794.2
    0 3 4 12902
    0 3 4 14266.3
    0 -3 5 53401.8
    0 3 -5 50552.8
    0 -3 -5 60108
    0 3 5 62394.4
    0 3 -5 62850
    0 -3 -5 52051.3
    0 3 5 48413
    0 3 5 55082
    0 -3 5 43724.5
    0 3 5 53315.6
    0 -3 -5 50692
    0 -3 -5 51741.5
    0 -3 5 44436.6
    0 3 5 57133.7
    0 -3 5 47573.1
    0 -3 -5 49312.2
    0 3 5 51082.6
    0 3 5 50875.1
    0 3 5 48950.7
    0 3 5 45647.2
    0 3 -5 37471
    0 -3 6 8129.47
    0 -3 -6 8755.47
    0 3 6 9034.67
    0 -3 6 10141.5
    0 3 6 9909.83
    0 3 6 11320.9
    0 -3 -6 10046.5
    0 -3 6 8480.02
    0 -3 -6 9631.22
    0 3 6 10660.5
    0 3 -6 10733
    0 -3 -6 11725.1
    0 -3 -6 10291.7
    0 -3 -7 165.788
    0 3 7 101.231
    0 -3 7 109.423
    0 3 7 216.333
    0 3 7 198.658
    0 3 -7 243.714
    0 -3 -7 178.934
    0 3 7 216.42
    0 -3 -7 161.926
    0 -3 -7 142.234
    0 -3 7 -7.08997
    0 3 7 175.138
    0 -3 7 73.9681
    0 3 7 184.458
    0 -3 -7 147.771
    0 -3 -7 130.102
    0 -3 7 106.101
    0 -3 -8 369.818
    0 -3 -8 445.293
    0 -3 -8 300.448
    0 3 8 387.447
    0 3 8 424.637
    0 3 8 482.509
    0 -3 -8 271.349
    0 3 8 419.002
    0 -3 8 295.56
    0 3 8 359.987
    0 -3 8 387.091
    0 -3 -9 612.382
    0 -3 9 641.934
    0 -3 -9 757.126
    0 3 9 685.948
    0 -3 9 678.423
    0 3 9 790.899
    0 3 9 797.932
    0 3 9 677.62
    0 -3 9 569.342
    0 3 9 792.532
    0 -3 10 5921.71
    0 3 10 5969.61
    0 3 10 6387.48
    0 -3 -10 6099.59
    0 -3 10 5960.86
    0 -3 -10 5997.98
    0 4 0 5047.39
    0 -4 0 6344.46
    0 -4 0 5384.85
    0 4 0 5282.59
    0 -4 0 5341.07
    0 -4 0 5736.52
    0 4 0 5443.51
    0 -4 0 5551.18
    0 -4 0 6629.48
    0 -4 0 5821.94
    0 4 0 5525.64
    0 4 0 5826.84
    0 -4 0 6795.5
    0 -4 -1 28166.3
    0 4 1 25054.6
    0 4 1 25322.7
    0 -4 1 22223
    0 4 1 25455.9
    0 4 -1 26522.2
    0 -4 -1 26186
    0 -4 1 28452.4
    0 4 -1 22158.2
    0 -4 -1 27593
    0 -4 1 28251.8
    0 4 1 22506.5
    0 4 -1 21225.8
    0 -4 1 25150.3
    0 4 1 24147.7
    0 -4 1 25390.4
    0 -4 -1 23136.2
    0 -4 1 24195.7
    0 -4 1 23384.1
    0 -4 -1 29764.8
    0 4 -1 24382.3
    0 4 1 27190.3
    0 -4 1 24181.5
    0 -4 1 23327.3
    0 -4 -1 28218.6
    0 -4 2 98.1597
    0 -4 -2 291.843
    0 -4 2 159.472
    0 4 2 237.08
    0 -4 2 135.389
    0 -4 -2 83.0314
    0 -4 2 61.465
    0 -4 -2 150.257
    0 4 2 -158.832
    0 4 -2 112.07
    0 -4 -2 210.941
    0 -4 2 136.019
    0 4 2 107.032
    0 -4 2 84.1391
    0 4 -2 89.959
    0 4 2 116.467
    0 -4 -2 138.688
    0 4 -3 501.157
    0 4 3 790.133
    0 4 3 634.444
    0 4 3 618.384
    0 -4 3 417.716
    0 4 3 441.322
    0 -4 3 389.637
    0 4 3 644.56
    0 -4 -3 909.002
    0 4 3 669.192
    0 -4 -3 625.58
    0 -4 -3 503.805
    0 -4 -3 706.766
    0 -4 3 464.687
    0 -4 -3 751.171
    0 -4 -3 1114.06
    0 4 4 27448.1
    0 -4 4 22225.1
    0 4 4 28451
    0 4 4 31521
    0 -4 -4 32346.6
    0 4 4 30359.9
    0 4 4 25944
    0 -4 -4 32850.4
    0 -4 4 25351.9
    0 -4 -4 25012.3
    0 -4 -4 37418.5
    0 -4 4 22225.6
    0 4 4 32064.5
    0 -4 -4 31464.2
    0 -4 -4 29155
    0 4 5 5760.22
    0 -4 -5 6748.35
    0 -4 -5 4902.96
    0 -4 -5 6194.96
    0 -4 -5 4659.43
    0 -4 5 4794.72
    0 4 5 5430.6
    0 -4 -5 5274.53
    0 -4 -5 5856.85
    0 4 5 5058.77
    0 -4 5 4528.87
    0 4 -5 3611.43
    0 4 -5 3200.16
    0 4 5 5401.19
    0 4 -5 6400.91
    0 4 6 14977.2
    0 -4 -6 13643.7
    0 -4 6 11698
    0 4 6 14540
    0 -4 6 10092
    0 -4 -6 16801.5
    0 -4 6 12050.3
    0 -4 -6 12751.1
    0 4 6 14250.1
    0 4 -6 7064.28
    0 4 -6 7420.2
    0 -4 -6 12742
    0 4 7 294.941
    0 4 7 259.689
    0 -4 7 288.86
    0 -4 7 137.849
    0 4 7 291.537
    0 -4 -7 239.57
    0 -4 -7 258.778
    0 4 7 379.009
    0 4 8 693.046
    0 -4 8 617.432
    0 4 8 848.29
    0 -4 -8 454.616
    0 4 8 774.733
    0 -4 -8 717.909
    0 4 8 717.781
    0 -4 8 704.855
    0 4 8 857.594
    0 -4 -9 608.508
    0 -4 -9 438.486
    0 -4 9 524.562
    0 -4 9 571.578
    0 -5 0 -40.6391
    0 -5 0 52.3064
    0 -5 0 -61.0047
    0 -5 0 10.8416
    0 -5 -1 52.0187
    0 -5 1 3.18747
    0 -5 -1 53.0979
    0 -5 -1 80.4509
    0 -5 1 19.7078
    0 -5 -1 177.322
    0 -5 1 69.0141
    0 -5 -1 54.9129
    0 -5 1 -24.4596
    0 -5 2 4847.35
    0 -5 -2 5182.02
    0 -5 -2 5124.67
    0 -5 2 4208.67
    0 -5 2 4375.44
    0 -5 -2 4785.22
    0 -5 3 270.648
    0 -5 -3 393.198
    0 -5 3 282.497
    0 -5 -3 413.022
    0 -5 3 159.661
    0 -5 -3 302.888
    0 -5 -3 232.741
    0 -5 4 1833.84
    0 -5 -4 2794.82
    0 5 4 1875.37
    0 -5 -4 1900.73
    0 -5 4 1739.46
    0 -5 -4 2362.75
    0 -5 -4 2422.95
    0 -5 4 2071.81
    0 5 5 397.63
    0 -5 -5 526.166
    0 -5 -5 375.84
    0 -5 -5 347.863
    0 5 5 405.201
    0 -5 5 350.734
    0 -5 -5 471.759
    0 -5 5 248.452
    0 -5 5 360.237
    0 -5 -6 2655.4
    0 -5 -6 2183.21
    0 5 6 2640.63
    0 -5 -6 2446.7
    0 -5 6 1829.92
    0 5 6 2487.61
    0 5 6 3261.47
    0 5 7 698.158
    -1 0 13 325.823
    1 0 -13 446.478
    -1 0 13 331.862
    1 0 -13 433.858
    1 0 -12 690.672
    1 0 -12 911.058
    -1 0 12 671.164
    -1 0 12 644.064
    1 0 -12 931.904
    -1 0 12 713.099
    -1 0 12 795.752
    1 0 -12 697.443
    -1 0 11 964.103
    -1 0 11 973.809
    -1 0 11 654.764
    -1 0 11 867.917
    1 0 -11 906.957
    1 0 -11 854.979
    1 0 -11 693.261
    -1 0 11 580.581
    -1 0 11 888.81
    -1 0 10 21427.1
    -1 0 10 26128.5
    1 0 -10 22615.1
    -1 0 10 23882
    -1 0 10 22820.1
    -1 0 10 21010.9
    1 0 -10 23263.4
    -1 0 10 23642.1
    1 0 -10 23746.5
    -1 0 10 22627.8
    -1 0 10 22413.1
    1 0 -10 21250.1
    -1 0 10 23217.6
    -1 0 9 350.83
    1 0 -9 361.284
    -1 0 9 402.698
    -1 0 9 248.848
    -1 0 9 257.37
    1 0 -9 388.219
    -1 0 9 243.714
    -1 0 9 290.639
    1 0 -9 392.095
    -1 0 9 261.944
    -1 0 9 318.582
    -1 0 8 1097.64
    1 0 -8 785.906
    1 0 -8 740.072
    1 0 -8 643.371
    -1 0 8 751.618
    -1 0 8 726.652
    1 0 -8 730.284
    1 0 -7 4500.86
    -1 0 7 4849.77
    1 0 -7 4899.67
    -1 0 7 4412.92
    1 0 -7 4534.19
    -1 0 7 4361.05
    1 0 -6 98132.8
    -1 0 6 102540
    -1 0 6 99720.4
    -1 0 6 102300
    -1 0 6 100267
    1 0 -6 97270.9
    -1 0 5 1253.79
    -1 0 5 964.943
    1 0 -5 1428.81
    1 0 -5 1233.6
    1 0 -5 1087.85
    -1 0 5 1224.45
    -1 0 5 1384.13
    -1 0 5 1299.87
    -1 0 4 17833.1
    -1 0 4 12556.9
    -1 0 4 14168.8
    1 0 -4 15110
    1 0 -4 18153.6
    -1 0 4 14089.2
    -1 0 4 13060.8
    -1 0 3 35381.3
    1 0 -3 33630.8
    1 0 -3 35843.9
    -1 0 3 33926.3
    -1 0 3 34272.9
    -1 0 2 209.559
    1 0 -2 217.5
    1 0 -2 318.65
    -1 0 2 231.64
    1 0 -1 69073.1
    -1 0 1 61319.9
    -1 0 1 72530.8
    1 0 -1 63710.8
    -1 0 0 2230.64
    1 0 0 2509.43
    -1 0 0 2312.13
    1 0 1 99289.4
    -1 0 -1 100135
    -1 0 -1 98634.4
    1 0 1 96873.3
    1 0 2 23965.7
    -1 0 -2 25905.6
    1 0 2 24221
    -1 0 -2 24930
    1 0 2 24127.3
    1 0 2 24013.4
    -1 0 -2 25329.3
    1 0 2 22398.3
    -1 0 -3 56785.1
    1 0 3 56556.1
    1 0 3 54578.3
    1 0 3 60955.5
    -1 0 -3 62857.3
    -1 0 -3 59874.3
    1 0 3 52459.8
    1 0 3 53683.2
    1 0 3 58391.4
    1 0 3 60301.1
    1 0 3 53934.9
    -1 0 -4 4993.87
    -1 0 -4 5053.91
    1 0 4 5063.72
    -1 0 -4 5048.89
    1 0 4 4270.25
    1 0 4 4904.98
    1 0 4 5337.01
    -1 0 -5 19148.9
    -1 0 -5 19070.9
    -1 0 -5 19950.2
    1 0 5 18596.8
    1 0 5 19339.5
    -1 0 -5 18869.1
    1 0 5 18689.3
    -1 0 -5 19343.8
    1 0 5 18693.5
    -1 0 -6 113427
    1 0 6 113449
    1 0 6 110352
    1 0 6 114086
    -1 0 -6 114856
    -1 0 -6 114705
    -1 0 -7 2026.38
    1 0 7 1893.78
    1 0 7 1983.35
    -1 0 -7 2131.67
    -1 0 -7 2111.31
    1 0 8 1416.47
    -1 0 -8 1384.38
    1 0 8 1278.53
    -1 0 -8 1282.96
    -1 0 -8 827.799
    1 0 8 1178.4
    -1 0 -8 1322.22
    1 0 8 1312.57
    -1 0 -8 1398.22
    -1 0 -8 1427.52
    1 0 8 1212.84
    1 0 8 1260.06
    1 0 8 1374.9
    1 0 8 1315.48
    -1 0 -9 261.032
    1 0 9 276.046
    1 0 9 345.763
    1 0 9 347.048
    1 0 9 278.159
    -1 0 -9 334.788
    1 0 9 322.886
    1 0 9 384.294
    1 0 9 348.481
    1 0 9 357.788
    -1 0 -9 403.978
    -1 0 -9 276.901
    -1 0 -9 211.959
    -1 0 -10 20190.1
    -1 0 -10 19604
    1 0 10 19066.7
    -1 0 -10 20872.9
    1 0 10 19860.6
    1 0 10 18866.7
    1 0 10 18541
    1 0 10 19231.4
    1 0 10 19732.4
    1 0 10 20556.3
    -1 0 -10 19238.8
    1 0 10 17232.6
    -1 0 -11 1095.05
    1 0 11 849.867
    1 0 11 758.314
    1 0 11 863.465
    -1 0 -11 906.673
    1 0 11 961.471
    -1 0 -11 846.999
    1 0 11 828.704
    1 0 11 889.41
    -1 0 -12 586.782
    -1 0 -12 516.037
    1 0 12 373.096
    1 0 12 464.893
    1 0 12 407.053
    -1 -1 12 831.098
    -1 -1 12 597.444
    -1 1 12 658.366
    -1 -1 12 752.152
    1 -1 -12 864.241
    -1 -1 12 883.869
    -1 1 12 890.199
    -1 1 12 974.01
    1 1 -12 941.649
    1 -1 -12 816.332
    1 1 -12 776.177
    1 -1 -11 1602.29
    -1 1 11 1582.95
    -1 -1 11 1694.77
    1 1 -11 1602.1
    1 -1 -11 1461.4
    -1 1 11 1600.4
    -1 -1 11 1259.23
    -1 -1 11 1743.02
    1 -1 -11 1472.3
    -1 1 11 1880.54
    -1 -1 11 1621.22
    1 -1 -11 1671.08
    -1 1 11 1570.81
    -1 1 11 1483.51
    1 -1 -11 1795.29
    -1 -1 11 1441.51
    -1 1 10 16217.2
    -1 -1 10 18368.1
    1 -1 -10 17090.7
    1 1 -10 14942.4
    1 1 -10 16968.6
    -1 1 10 16323.4
    1 -1 -10 14490.6
    -1 -1 10 15728.3
    -1 1 10 13199
    1 -1 -10 16291.3
    -1 -1 10 16212.9
    -1 -1 10 15954.8
    -1 1 10 15996.1
    1 1 -10 15461.7
    1 1 -10 14786.1
    -1 -1 10 17550.9
    -1 -1 10 16442.5
    -1 -1 10 17134.7
    -1 -1 10 15857.3
    1 -1 -10 15980.4
    1 -1 -10 16414.6
    1 -1 -10 16303.1
    -1 1 10 17162.4
    -1 -1 9 7331.9
    -1 -1 9 7677.93
    -1 -1 9 7583.97
    -1 -1 9 8075.12
    -1 -1 9 7234.34
    -1 1 9 7042.09
    -1 -1 9 7997.27
    1 -1 -9 7430.48
    1 -1 -9 7360.87
    -1 1 9 6940.5
    -1 1 9 7337.19
    -1 1 9 7003.68
    1 -1 -9 7318.35
    -1 -1 9 6637.29
    1 1 -9 7022.99
    1 -1 -9 6488.99
    -1 -1 9 6574.26
    -1 1 9 7181.91
    -1 1 9 6090.77
    1 -1 -9 7054.35
    1 -1 -9 6504.45
    -1 -1 9 7282.08
    -1 -1 8 14484.2
    -1 -1 8 14622.1
    -1 -1 8 11686.9
    1 -1 -8 13088.8
    1 -1 -8 12846
    -1 -1 8 13089.3
    -1 1 8 12739.2
    -1 1 8 12259.9
    -1 -1 8 12240.2
    1 1 -8 14007.3
    1 1 -8 13238.1
    -1 1 8 13541.6
    1 -1 -8 12491.7
    -1 -1 8 14525.4
    1 -1 -8 11956.2
    -1 1 8 13503.2
    -1 1 8 13202.3
    -1 1 8 13076.8
    -1 -1 8 12362.3
    1 -1 -8 13188.5
    1 1 -8 13088.7
    1 -1 -8 12446.3
    -1 -1 8 13546.9
    -1 -1 8 12501.1
    -1 1 8 14082.6
    -1 1 8 12823.7
    1 -1 -8 11899.7
    -1 -1 8 14518.2
    1 1 -7 9606.51
    1 1 -7 11501.3
    -1 1 7 10596.5
    1 -1 -7 9500.8
    -1 1 7 9891.14
    1 1 -7 11120.2
    -1 -1 7 10820.1
    1 -1 -7 9739.18
    -1 -1 7 11029.4
    1 1 -6 23924.3
    1 1 -6 18950.7
    -1 1 6 22806.4
    -1 -1 6 23122
    1 -1 -6 20062.6
    1 1 -6 16428.7
    -1 1 6 21949.7
    -1 -1 6 22393.4
    1 -1 -6 21070.4
    -1 1 5 52685.8
    1 1 -5 55566
    -1 1 5 48999
    -1 -1 5 50849.3
    -1 1 5 48091.1
    1 -1 -5 47544.5
    1 -1 -5 43958.5
    1 1 -5 49047.3
    -1 -1 5 52001.1
    -1 -1 4 9249.81
    1 1 -4 9363.59
    1 1 -4 8465.16
    -1 1 4 8667.96
    1 -1 -4 8648.49
    -1 -1 4 7913.06
    -1 -1 4 8468.14
    -1 1 4 7767.05
    -1 1 4 8418.03
    -1 1 4 6277.23
    1 -1 -4 8203.54
    1 1 -4 9005.72
    1 1 -4 7572.37
    1 1 -4 10342.3
    -1 1 4 8559.28
    -1 1 3 20238.5
    -1 1 3 19452.3
    -1 1 3 20444.8
    1 -1 -3 21851.2
    -1 1 3 20900.5
    -1 -1 3 22837.7
    -1 -1 3 23705.8
    1 1 -3 21638.1
    -1 1 3 21565.3
    -1 1 3 20746.1
    -1 1 3 26739.4
    1 1 -3 19397.7
    1 1 -3 18641.9
    1 -1 -3 21535
    -1 -1 3 19662.9
    1 1 -2 5660.89
    1 1 -2 5245.06
    -1 1 2 5569.9
    -1 -1 2 6263.21
    -1 1 2 5747.58
    1 -1 -2 6252.15
    1 -1 -2 5700.75
    -1 -1 2 5901.22
    1 -1 -2 5854.1
    1 1 -2 6504.93
    -1 -1 1 95409.9
    1 1 -1 97826.3
    -1 -1 1 104742
    -1 1 1 99105.7
    1 -1 -1 96276.4
    1 1 -1 92403.6
    1 1 -1 110529
    1 -1 -1 93412.1
    -1 1 1 100424
    1 1 0 343359
    1 -1 0 355011
    1 1 0 337405
    -1 1 0 357936
    1 1 0 343828
    1 -1 0 335545
    -1 -1 0 341255
    1 -1 1 820137
    1 1 1 839371
    1 1 1 938607
    1 1 1 948195
    -1 1 -1 831803
    1 -1 1 810380
    -1 -1 -1 967209
    1 -1 1 811723
    1 1 1 862728
    1 -1 1 850630
    -1 -1 -1 955944
    1 1 2 45160.5
    -1 -1 -2 43683.3
    -1 -1 -2 40353.2
    -1 -1 -2 41073.2
    1 -1 2 32369.8
    1 1 2 41923.2
    -1 -1 -2 40286.2
    1 1 2 38836.7
    1 -1 2 35404.3
    1 -1 2 34467.6
    1 1 2 43301.7
    -1 1 -2 32840.4
    1 1 2 47622.7
    -1 -1 -2 42092.8
    -1 1 -2 36769
    -1 1 -3 42859.8
    1 1 3 44412.6
    1 1 3 51008.6
    1 1 3 42730.4
    1 1 3 47398.9
    1 1 3 50701.6
    -1 -1 -3 43542.9
    -1 -1 -3 44866.6
    1 -1 3 38520.1
    1 -1 3 41554.5
    -1 1 -3 46733.5
    -1 -1 -3 49488.7
    -1 -1 -3 50475.3
    1 1 3 44511.9
    1 1 3 44640
    -1 1 -3 48218.7
    1 1 3 47690.2
    -1 -1 -3 43745.6
    -1 1 -4 4637.73
    -1 1 -4 5027.74
    -1 -1 -4 4846.27
    1 -1 4 5459.8
    1 1 4 5743.59
    -1 -1 -4 5194.21
    1 1 4 4844.23
    -1 1 -4 5585.81
    -1 -1 -4 5321.86
    1 1 4 5030.06
    1 1 4 5569.56
    -1 -1 -4 5154.16
    1 -1 4 4792.57
    1 1 4 4942.51
    1 1 4 5479.12
    -1 -1 -4 4559.08
    -1 1 -5 13227.1
    1 -1 5 13687
    -1 -1 -5 11978
    -1 1 -5 11884.2
    1 -1 5 12125.1
    -1 -1 -5 11915.8
    -1 -1 -5 12085.2
    -1 1 -5 13054.3
    -1 1 -5 13126
    1 1 5 13572.7
    1 1 5 10933.3
    -1 -1 -5 10753.6
    1 1 5 11874.1
    1 1 5 13155.8
    -1 -1 -5 12518.2
    -1 -1 -6 18183.6
    -1 -1 -6 18407.1
    -1 -1 -6 18210.3
    -1 1 -6 19503.2
    -1 1 -6 19405.5
    -1 -1 -6 17167.6
    1 -1 6 21269.5
    -1 1 -6 18858.7
    -1 -1 -6 16464.2
    1 -1 6 18121.9
    1 1 6 19451
    1 1 6 18772
    1 1 7 19269.7
    -1 -1 -7 19922.8
    -1 -1 -7 18987.4
    -1 -1 -7 17406.5
    1 1 7 20608.7
    1 1 7 18899.7
    1 1 7 19326.1
    1 1 7 20636.9
    -1 -1 -7 20030.6
    1 1 7 20327.8
    1 -1 7 18631.5
    1 -1 7 20404.5
    1 -1 7 21577.8
    -1 -1 -7 19089.6
    1 -1 7 19374.9
    -1 -1 -7 18459.3
    1 1 7 20541.9
    1 1 7 19830.8
    1 -1 7 21087
    1 -1 7 21328.1
    1 -1 7 19448.4
    -1 1 -7 19953
    1 -1 7 22249.7
    1 1 7 19994.8
    -1 1 -7 21573.6
    1 -1 7 18434.4
    1 -1 7 17106.9
    1 -1 7 20088
    -1 1 -7 19355.3
    1 -1 8 5693.24
    1 1 8 6726.07
    -1 -1 -8 6935.26
    -1 -1 -8 6649.86
    1 -1 8 7242.95
    -1 1 -8 6562.15
    -1 -1 -8 5916.26
    -1 -1 -8 6768.9
    1 1 8 6710.3
    1 -1 8 6418.04
    1 -1 8 6904.07
    -1 1 -8 6758.55
    1 -1 8 7063.69
    1 1 8 6299.36
    1 -1 8 7290.13
    1 -1 8 6637.73
    1 -1 8 6238.14
    1 -1 8 7374.91
    -1 1 -8 6685.6
    1 -1 8 6639.88
    1 1 8 6830.92
    1 1 8 7058.3
    1 1 8 6991.3
    1 1 8 7344.57
    1 1 9 84.7063
    1 1 9 142.176
    -1 1 -9 199.523
    1 -1 9 90.1946
    -1 -1 -9 105.973
    1 1 9 126.247
    -1 -1 -9 -22.8183
    -1 -1 -9 126.593
    1 -1 9 168.462
    1 1 9 206.811
    1 1 9 65.5396
    -1 1 -9 214.036
    -1 -1 -9 107.464
    1 -1 9 188.805
    -1 -1 -9 139.014
    1 -1 9 159.182
    1 -1 9 115.088
    1 1 9 204.498
    1 -1 9 184.336
    1 -1 9 144.081
    -1 -1 -9 186.593
    1 -1 9 172.609
    1 1 10 2964.42
    1 1 10 3071.58
    -1 -1 -10 2809.23
    -1 1 -10 3087.06
    1 -1 10 2719.12
    -1 -1 -10 2517.6
    1 -1 10 2935.28
    -1 -1 -10 2545.41
    -1 -1 -10 3253.97
    1 1 10 2903.46
    1 -1 10 3199.65
    1 1 10 2852.95
    1 -1 10 3180.28
    1 -1 10 2737.1
    -1 -1 -10 2790.63
    1 -1 10 2928.71
    1 -1 10 2896
    1 1 10 2938.04
    -1 -1 -11 7618.73
    1 1 11 6825.25
    -1 -1 -11 8433.7
    -1 -1 -11 7624.53
    1 1 11 7900.72
    -1 -1 -11 8313.89
    1 1 11 6980.14
    1 -1 11 8061.21
    1 1 11 7532.76
    -1 1 -11 7509.58
    -1 1 -11 8623.57
    1 1 11 8427.11
    -1 -1 -11 7668.75
    1 -1 11 6752.62
    1 -1 11 8176.97
    -1 2 12 128.116
    1 -2 -12 52.2082
    1 2 -12 55.8518
    1 -2 -12 80.0201
    -1 -2 12 43.7303
    -1 2 12 99.8256
    -1 -2 11 5031.13
    -1 -2 11 5373.37
    -1 2 11 5000.22
    -1 -2 11 4285.55
    1 -2 -11 5476.78
    -1 -2 11 4911.18
    1 -2 -11 5175.73
    -1 2 11 5143.88
    1 2 -11 5069.17
    -1 -2 11 5120.97
    -1 -2 10 18276.5
    -1 2 10 19838.7
    -1 2 10 18416.3
    -1 2 10 20158.9
    1 -2 -10 18991.2
    -1 -2 10 18339.7
    -1 -2 10 17920.8
    -1 -2 10 19841.4
    1 -2 -10 19274.8
    1 -2 -10 18060.9
    -1 -2 10 20254.8
    -1 -2 10 18048.3
    1 -2 -10 19733.9
    1 -2 -9 8775.9
    -1 2 9 8368.48
    1 -2 -9 8812.77
    -1 2 9 9737.49
    1 -2 -9 8145.55
    -1 -2 9 7603.16
    1 2 -9 9361.6
    1 -2 -9 8219.51
    -1 -2 9 9070.57
    -1 2 9 9317.15
    1 -2 -9 8253.39
    -1 -2 9 9169.55
    -1 -2 9 7879.5
    -1 2 9 8235.81
    -1 -2 9 9123.88
    -1 -2 9 8097.77
    -1 2 9 9495.71
    1 -2 -8 987.017
    -1 -2 8 986.997
    -1 -2 8 895.521
    -1 -2 8 853.967
    1 -2 -8 986.628
    -1 2 8 897.116
    -1 2 8 865.651
    -1 -2 8 782.316
    1 -2 -8 907.223
    -1 -2 8 1007.88
    -1 -2 8 1105.03
    -1 -2 8 869.256
    1 -2 -8 792.888
    1 -2 -8 667.327
    -1 -2 8 738.298
    -1 2 8 1251.29
    1 -2 -8 987.75
    -1 2 8 839.624
    1 2 -8 1067.14
    -1 2 8 1032.55
    1 2 -7 1599.38
    -1 -2 7 1905.61
    -1 2 7 1953.01
    1 -2 -7 1984.9
    -1 -2 7 1587.55
    -1 -2 7 1925.58
    -1 2 7 1956.15
    -1 -2 7 1768.97
    -1 2 7 2061.37
    -1 2 7 2096.94
    1 -2 -7 2044.87
    1 -2 -7 1902.7
    1 -2 -7 1830.19
    -1 -2 7 1621.05
    1 2 -7 2134.61
    -1 -2 7 2010.8
    1 -2 -7 1851.13
    -1 -2 7 1584.36
    -1 2 7 1763.52
    -1 2 7 2155.03
    -1 2 7 1618.7
    1 -2 -7 1574.42
    1 -2 -7 1823.82
    1 -2 -7 1673.93
    1 -2 -7 2065.52
    -1 2 7 1851.46
    -1 -2 7 1930.92
    -1 -2 6 1833.13
    -1 -2 6 1830.22
    1 2 -6 2126.83
    -1 2 6 1635.69
    1 2 -6 1454.99
    1 -2 -6 1301.77
    -1 2 6 1237.79
    -1 2 6 2026.02
    -1 2 6 1389.62
    -1 2 6 1724.48
    1 -2 -6 2128
    1 -2 -6 1524.31
    1 -2 -6 1509.67
    -1 2 5 1768.41
    1 2 -5 1679.65
    -1 -2 5 1663.44
    -1 2 5 1183.95
    -1 2 5 1440.67
    -1 2 5 1432.33
    -1 -2 5 1986.22
    -1 2 5 1367.44
    1 -2 -5 1369.43
    -1 2 5 1615.57
    1 -2 -5 1783.12
    1 -2 -5 1865.12
    1 2 -5 1805.23
    -1 2 5 1324.56
    1 -2 -4 44253.3
    -1 2 4 42076.9
    -1 2 4 44734.8
    1 2 -4 39297.2
    1 -2 -4 40022.4
    -1 -2 4 50220
    1 2 -4 43922
    -1 2 4 43683.5
    -1 -2 4 44159.4
    1 -2 -4 43944.5
    -1 -2 4 43051.9
    -1 2 4 49988.2
    -1 2 3 32069.6
    1 -2 -3 24829.5
    -1 2 3 25118.1
    1 -2 -3 25904.5
    -1 2 3 26969
    1 2 -3 21867.4
    -1 2 3 27901.7
    -1 -2 3 23793.5
    1 -2 -3 26690
    1 2 -3 22216
    -1 2 3 25093.4
    -1 2 3 25667.1
    -1 -2 3 25441.3
    1 2 -3 27454.2
    1 2 -3 23809.2
    -1 -2 3 26499.4
    1 2 -2 3226.67
    1 -2 -2 3338.37
    -1 2 2 3438.01
    1 -2 -2 3232.13
    -1 -2 2 3525.69
    1 2 -2 3015.45
    -1 -2 2 3388.43
    1 2 -2 2823.24
    1 2 -2 2992.69
    -1 -2 2 3293.17
    -1 2 2 3180.94
    -1 2 2 3764.15
    1 2 -2 2764.18
    -1 2 2 3500.23
    -1 2 1 6040.13
    -1 2 1 6412.03
    1 2 -1 5334.76
    -1 -2 1 5274.66
    1 2 -1 5828.07
    1 2 -1 5411.92
    1 2 -1 5330.11
    1 2 -1 5801.62
    -1 2 1 5632.64
    1 2 -1 5598.56
    1 -2 -1 5412.46
    1 2 -1 5619.43
    1 -2 -1 5297.27
    -1 -2 1 5224.49
    -1 -2 1 5617.25
    -1 2 0 79144.3
    1 2 0 74988
    1 -2 0 75334.2
    1 2 0 77528
    1 -2 0 76019
    1 2 0 79435.2
    -1 -2 0 78596.5
    -1 -2 0 74603.6
    1 2 0 73041
    1 2 0 76509.4
    1 2 0 79847.5
    -1 -2 0 73705.1
    -1 2 0 77633.3
    1 -2 0 77039.3
    1 -2 1 103001
    1 2 1 101746
    1 -2 1 105980
    -1 2 -1 96908.8
    -1 -2 -1 97041.2
    1 -2 1 101527
    1 2 1 105271
    -1 -2 -1 100392
    -1 2 -1 99433.8
    1 2 1 99686.8
    -1 2 -1 93901.8
    -1 -2 -1 105280
    1 2 1 98778.1
    1 2 1 106753
    1 2 1 102366
    1 -2 1 102330
    1 2 2 7639.18
    1 -2 2 7157.72
    -1 2 -2 6244.31
    1 2 2 7446.88
    1 2 2 7366.63
    1 2 2 6751.02
    -1 -2 -2 7366.91
    1 2 2 8122.08
    -1 -2 -2 7509.26
    -1 -2 -2 8366.18
    1 -2 2 8071.11
    -1 2 -2 8414.6
    -1 -2 -2 7834.46
    1 2 2 7695.54
    1 2 2 7843.85
    1 -2 2 7381.81
    1 -2 2 6527.12
    1 2 3 7619.5
    -1 -2 -3 6948.56
    1 2 3 6535.45
    -1 2 -3 5033.69
    1 -2 3 6069.68
    -1 -2 -3 5368.77
    1 2 3 7397.49
    1 2 3 6706.06
    -1 -2 -3 6075.48
    -1 2 -3 6237.38
    1 -2 3 6525.78
    1 -2 3 5563.84
    1 2 3 5760.01
    -1 -2 -3 6787.68
    -1 -2 -3 6386.51
    1 2 3 6682.3
    1 2 3 6659.28
    -1 2 -4 13265.9
    -1 -2 -4 10414.3
    1 -2 4 9457.85
    1 2 4 12516
    1 2 4 12029.2
    1 2 4 11606.5
    -1 -2 -4 11279.3
    1 2 4 11152.9
    -1 2 -4 11258.6
    1 -2 4 11475.3
    1 2 4 12022.6
    1 2 4 12683.7
    -1 2 -5 36445.5
    1 2 5 39802.4
    1 2 5 39453.1
    -1 2 -5 31800.9
    -1 2 -5 33868.7
    1 -2 5 28515.5
    1 -2 5 37134.1
    1 2 5 32238
    -1 -2 -5 31188.7
    1 2 5 30644.7
    -1 -2 -5 33431.9
    -1 -2 -6 22987.4
    1 2 6 24849.3
    -1 -2 -6 24011.9
    1 2 6 24754.4
    1 -2 6 24014.5
    1 -2 6 18964.2
    1 2 6 25308.4
    1 -2 6 18880.8
    -1 2 -6 22840.8
    1 -2 6 23918.1
    -1 2 -6 23437.6
    1 -2 6 23998.8
    1 2 6 22034
    1 2 6 23377.6
    -1 -2 -6 20140.2
    -1 -2 -6 24540.8
    -1 -2 -6 21856.2
    1 -2 6 21833.6
    -1 2 -6 21018.9
    -1 2 -6 23373.7
    1 -2 6 19963.3
    1 2 6 23619.5
    1 2 7 947.876
    1 2 7 935.274
    -1 -2 -7 921.025
    1 2 7 930.34
    1 -2 7 811.1
    1 -2 7 756.363
    1 -2 7 570.562
    1 -2 7 763.548
    1 2 7 851.539
    -1 2 -7 862.199
    1 2 7 839.413
    1 2 7 971.246
    -1 -2 -7 914.325
    -1 -2 -7 849.183
    1 -2 7 757.792
    1 2 7 902.558
    1 -2 7 872.349
    1 -2 7 938.387
    1 2 7 935.957
    -1 -2 -7 908.347
    -1 -2 -7 657.6
    1 -2 7 946.218
    -1 -2 -7 798.137
    1 -2 8 690.618
    1 2 8 863.741
    -1 -2 -8 881.924
    1 -2 8 804.607
    -1 2 -8 792.817
    1 -2 8 742.159
    1 -2 8 762.72
    1 2 8 965.164
    1 -2 8 825.597
    1 -2 8 880.876
    -1 2 -8 828.166
    1 -2 8 881.443
    1 2 8 788.946
    -1 2 -8 726.986
    1 2 8 771.756
    -1 -2 -8 940.893
    1 -2 8 872.026
    -1 -2 -8 858.757
    1 2 8 801.559
    -1 -2 -8 879.918
    -1 -2 -8 680.706
    1 2 8 840.438
    -1 -2 -9 1134.67
    1 2 9 1199.69
    1 2 9 1257.86
    1 -2 9 1061.08
    1 -2 9 1157.52
    -1 -2 -9 1118.19
    1 2 9 1107.21
    1 -2 9 1370.55
    -1 -2 -9 1115.18
    1 2 9 1232.76
    1 -2 9 1044.15
    -1 -2 -9 1248.79
    -1 -2 -9 1197.39
    1 -2 9 1281.04
    1 2 9 1138.32
    1 2 10 2741.11
    -1 2 -10 2787.7
    -1 -2 -10 2531.17
    -1 -2 -10 2725.51
    -1 -2 -10 2451.85
    1 2 10 2719.75
    -1 -2 -10 2565.08
    1 -2 10 2621.46
    1 -2 10 2555.23
    1 -2 10 2869.26
    1 2 11 2410.28
    1 2 11 2740.94
    -1 -2 -11 2143.24
    -1 -2 -11 2540.02
    1 2 11 2196.01
    1 -2 11 2467.94
    1 -2 11 2281.04
    -1 2 -11 2305.24
    1 -2 11 2178.67
    1 -3 -11 9162.7
    1 -3 -11 8831.94
    -1 -3 11 9693.03
    -1 3 11 9501.93
    -1 3 11 8316.49
    -1 -3 10 6957.92
    -1 3 10 6840.09
    1 -3 -10 6873.99
    -1 -3 10 6741.59
    1 -3 -10 6418.09
    -1 3 10 6482.17
    1 -3 -10 7085.42
    -1 3 10 6801.96
    -1 -3 9 276.171
    1 -3 -9 245.178
    -1 3 9 338.18
    -1 3 9 277.68
    -1 -3 9 276.429
    1 -3 -9 411.319
    -1 -3 9 353.075
    -1 3 9 401.534
    -1 3 9 316.204
    -1 3 9 312.547
    1 -3 -9 224.246
    -1 3 9 265.687
    -1 -3 9 332.252
    -1 -3 8 114.456
    -1 -3 8 46.434
    -1 3 8 22.2635
    1 -3 -8 60.0101
    1 -3 -8 49.4328
    1 -3 -8 91.6852
    -1 -3 8 116.563
    -1 3 8 67.0176
    1 3 -8 20.6347
    -1 3 8 90.0802
    -1 -3 8 52.9971
    -1 3 8 42.671
    -1 3 8 67.9873
    1 3 -8 140.945
    -1 -3 8 96.0731
    -1 -3 8 54.3806
    -1 3 7 5004.66
    -1 -3 7 4580.71
    -1 3 7 5593.52
    -1 -3 7 5272.38
    1 3 -7 4590.59
    1 -3 -7 5477.31
    -1 -3 7 4436.65
    -1 -3 7 4430.76
    1 -3 -7 4555.05
    1 -3 -7 5051.92
    -1 3 7 5226.42
    1 -3 -7 5650.45
    -1 3 7 5225.86
    1 -3 -7 4974.1
    -1 3 7 5382.68
    -1 -3 6 41226.7
    1 -3 -6 38842.6
    -1 3 6 36854.4
    -1 3 6 45096.6
    -1 -3 6 35737.6
    -1 -3 6 31456.9
    1 3 -6 47407.5
    1 3 -6 39812.2
    -1 -3 6 33621.8
    1 -3 -6 37594.3
    -1 3 6 38292.1
    -1 -3 6 37886
    -1 3 6 41563
    1 3 -6 21616.7
    1 -3 -6 41370.1
    1 -3 -6 41354.2
    -1 3 6 38345.1
    1 -3 -6 39378.8
    -1 3 6 26657.1
    -1 3 6 40444.2
    1 -3 -6 47195.1
    -1 3 5 5638.41
    -1 3 5 5470.96
    -1 3 5 5387.43
    1 -3 -5 5346.04
    -1 -3 5 5552.01
    1 -3 -5 6851.43
    -1 3 5 7366.88
    -1 -3 5 5140.83
    1 3 -5 5607.12
    1 -3 -5 4971.32
    1 3 -5 5493.69
    -1 -3 5 5288.69
    1 3 -5 3519.35
    -1 3 5 6104.22
    -1 -3 5 5747.64
    -1 3 5 5499.65
    -1 3 5 5298.41
    -1 3 5 5162.38
    -1 -3 5 6115.19
    1 -3 -5 5644.43
    -1 3 4 2918.19
    -1 3 4 2361.88
    -1 -3 4 1919.06
    -1 3 4 2071.59
    -1 -3 4 2475.52
    1 3 -4 1980.44
    1 -3 -4 2152.43
    1 3 -4 1976.67
    -1 3 4 2213.96
    -1 3 4 2561.26
    1 3 -4 1580.12
    -1 -3 4 2200.97
    -1 3 4 2285.14
    -1 3 4 2752.84
    1 3 -3 6600.18
    1 3 -3 6792.44
    1 3 -3 7037.77
    1 3 -3 8124.88
    -1 3 3 7775.34
    -1 3 3 7816.59
    -1 -3 3 7348.5
    -1 3 3 7745.29
    1 -3 -3 7291.29
    1 3 -3 6567.72
    1 3 -3 6948.7
    -1 3 3 7570.05
    -1 3 3 8058.16
    -1 3 3 9424.35
    -1 3 3 6787.79
    -1 -3 3 7299.12
    1 3 -2 6366.58
    -1 -3 2 6726.19
    1 3 -2 5677.61
    1 3 -2 5939.95
    -1 3 2 6853.05
    -1 3 2 6692.96
    -1 3 2 7268.97
    -1 3 2 6864.67
    1 -3 -2 6864.52
    1 3 -2 6988.8
    1 3 -2 5961.43
    -1 3 2 8445.14
    1 3 -2 6160.15
    1 3 -2 5640.1
    -1 3 2 5923.68
    -1 -3 2 6538.92
    -1 3 2 7189.22
    -1 3 1 13162.3
    1 3 -1 12789.1
    -1 3 1 15079.8
    1 3 -1 13081.5
    -1 3 1 11434.7
    1 3 -1 11934.3
    -1 3 1 14618.9
    -1 -3 1 12283.2
    1 3 -1 11520.1
    -1 3 1 13174.1
    1 3 -1 13219.4
    1 3 -1 13200.1
    1 3 -1 12703.2
    1 -3 -1 13239.1
    -1 3 0 62399.1
    1 3 0 69769.7
    1 -3 0 61460.1
    1 3 0 70221.4
    -1 3 0 66216.1
    -1 3 0 69147.7
    1 3 0 71652.6
    1 -3 0 72918.1
    1 3 0 72926.9
    -1 3 0 74228.9
    -1 -3 0 70229
    1 3 1 1631.47
    -1 3 -1 1360.68
    -1 3 -1 1555.51
    1 -3 1 1730.91
    -1 -3 -1 1780.54
    -1 3 -1 1376.03
    1 3 1 1618.18
    1 3 1 1365.29
    1 3 1 1910.09
    1 3 1 1748.98
    1 -3 1 1372.83
    1 3 2 5713.61
    1 -3 2 6137.85
    -1 3 -2 5399.31
    1 -3 2 5732.03
    1 3 2 6538.46
    -1 -3 -2 5448.07
    1 3 2 6202.32
    1 3 2 5635.97
    1 3 2 5964.81
    1 3 3 31723.4
    -1 -3 -3 28049
    1 3 3 26672.2
    1 3 3 29181.2
    1 -3 3 27955.2
    1 3 3 29345
    1 3 3 29238.5
    1 3 3 30626.1
    1 3 3 29163.1
    -1 3 -3 27751.5
    1 3 4 4820
    -1 -3 -4 5132.74
    -1 -3 -4 6620.52
    1 3 4 5311.8
    -1 -3 -4 4657.95
    1 3 4 4843.43
    -1 -3 -4 6264.19
    -1 -3 -4 5072.28
    -1 3 -4 4795.85
    1 -3 4 5207.06
    1 3 4 4918.07
    1 3 4 5979.05
    1 3 4 5683.68
    1 3 4 4944.47
    -1 -3 -4 4829.14
    1 -3 5 31251.7
    -1 3 -5 34263.9
    -1 -3 -5 34798.8
    -1 3 -5 35681.5
    1 3 5 36506.4
    -1 -3 -5 38842.3
    1 -3 5 31897
    -1 -3 -5 33010.1
    -1 -3 -5 41189
    1 -3 5 33960.4
    -1 -3 -5 32190.1
    1 3 5 33602.1
    1 3 5 30659.8
    1 3 5 41698.8
    1 3 5 34725.7
    1 3 5 32969.4
    1 3 5 33631.4
    1 -3 6 17522.6
    -1 -3 -6 15114.8
    -1 3 -6 18211.8
    -1 -3 -6 19815.7
    1 3 6 21775.5
    1 -3 6 18360.9
    1 -3 6 17823.3
    -1 3 -6 14181.9
    -1 -3 -6 17875.8
    -1 -3 -6 18770.1
    1 3 6 20824
    -1 -3 -6 18042.4
    1 3 6 19798
    1 -3 7 85.1556
    1 3 7 140.001
    -1 -3 -7 102.896
    1 3 7 58.6252
    -1 -3 -7 127.106
    1 3 7 146.833
    1 3 7 166.071
    -1 3 -7 124.108
    -1 -3 -7 138.861
    -1 -3 -7 0.74451
    1 3 7 79.4989
    1 3 7 87.5029
    -1 -3 -7 57.9657
    1 -3 7 211.988
    1 -3 7 53.5208
    1 3 8 527.073
    -1 -3 -8 391.116
    1 3 8 431.408
    -1 -3 -8 339.063
    1 -3 8 505.201
    1 3 8 515.219
    -1 -3 -8 376.781
    1 3 8 516.445
    1 3 8 485.503
    1 -3 8 451.842
    -1 -3 -8 286.06
    1 -3 9 725.271
    1 3 9 873.508
    1 3 9 760.942
    1 -3 9 864.708
    1 3 9 800.012
    -1 -3 -9 722.186
    -1 -3 -9 761.173
    1 -3 9 795.802
    1 -3 10 7490.6
    -1 -3 -10 7878.76
    1 3 10 7614
    1 3 10 8041.34
    1 -3 10 8103.47
    -1 -3 -10 7306.8
    -1 4 9 263.195
    -1 4 9 203.184
    1 -4 -9 232.967
    -1 -4 9 271.931
    -1 -4 9 173.016
    1 -4 -9 178.423
    1 -4 -8 549.009
    -1 4 8 840.262
    -1 -4 8 727.161
    -1 -4 8 595.52
    -1 4 8 1064.82
    1 -4 -8 886.086
    -1 -4 8 785.183
    -1 -4 8 699.96
    1 -4 -8 710.483
    -1 4 8 824.147
    1 -4 -7 1195.87
    -1 -4 7 1042.17
    1 -4 -7 1324.01
    -1 4 7 1345.66
    -1 4 7 1105.29
    -1 -4 7 1046.38
    -1 -4 7 826.9
    -1 4 7 1207.67
    1 4 -6 2061.37
    -1 -4 6 2294.01
    -1 -4 6 1952.87
    -1 -4 6 1604.82
    1 -4 -6 2958.31
    1 -4 -6 2558.36
    1 4 -6 1728.98
    1 -4 -6 2432.98
    -1 4 6 2501.36
    1 -4 -6 2356.58
    1 -4 -5 47524
    -1 -4 5 39099.2
    1 4 -5 31545.6
    -1 -4 5 32026.1
    -1 -4 5 36573.5
    -1 4 5 35485.4
    1 -4 -5 37067.4
    1 -4 -5 39983.5
    -1 -4 5 30274.1
    1 4 -5 31796
    -1 4 5 36455
    1 -4 -5 35939.7
    -1 4 4 6265.2
    -1 -4 4 5330.4
    -1 -4 4 5959.98
    1 -4 -4 5722.67
    1 -4 -4 7202.49
    -1 -4 4 5239.29
    1 4 -4 5422.83
    -1 4 4 7249.66
    1 4 -4 5323.11
    -1 4 4 6705.25
    1 -4 -4 8044.6
    1 4 -4 6033.1
    -1 4 4 6663.18
    1 -4 -4 5612.72
    1 -4 -4 6314.26
    -1 -4 3 1827.86
    -1 4 3 2084.52
    1 -4 -3 1806.84
    -1 4 3 2204.34
    -1 -4 3 2468.29
    1 4 -3 1805.65
    1 -4 -3 2693.56
    1 -4 -3 2366.99
    -1 -4 3 1875.73
    -1 4 3 2374.79
    -1 4 3 2457.64
    -1 -4 3 1565.51
    1 -4 -3 1895.72
    -1 -4 2 17804.4
    -1 4 2 17213.5
    1 -4 -2 17823.8
    -1 4 2 15126
    -1 -4 2 14128.1
    -1 -4 2 18891.9
    -1 4 2 17920.3
    -1 -4 2 14151.1
    1 -4 -2 15465.3
    1 4 -2 14813.3
    1 -4 -2 14767.7
    1 4 -2 14319.4
    -1 -4 2 13854.5
    1 -4 -2 15677.9
    1 -4 -2 18169.2
    -1 -4 2 19140.8
    -1 -4 2 14496.3
    -1 4 2 15497
    1 -4 -2 18369.5
    -1 -4 2 17269.8
    1 -4 -2 20421.2
    1 -4 -1 3448.95
    -1 -4 1 3512.97
    -1 -4 1 4178.57
    -1 -4 1 3924.04
    -1 -4 1 2989.61
    1 4 -1 3022.56
    1 -4 -1 3866.76
    1 4 -1 2878.98
    1 4 -1 2553.66
    -1 -4 1 2951.76
    -1 4 1 3416.2
    1 -4 -1 3377.62
    -1 -4 1 3010.85
    -1 4 1 3080.7
    1 4 -1 2716.36
    -1 -4 1 3289.09
    -1 -4 1 3457.2
    -1 4 1 2806.92
    -1 4 1 3262.11
    1 4 -1 2784.56
    1 -4 -1 3349.75
    -1 -4 1 3336.51
    1 -4 -1 4227.95
    1 -4 -1 3484.67
    -1 4 1 2392.51
    -1 -4 0 2427.4
    1 4 0 2088.44
    -1 4 0 1887.9
    1 -4 0 2123.2
    1 4 0 1595.47
    1 4 0 2083.79
    1 -4 0 2184.7
    -1 4 0 2510.85
    -1 -4 0 2283.01
    -1 -4 0 2229.46
    1 -4 0 2004.69
    -1 -4 0 2442.2
    -1 4 0 2481.9
    1 -4 0 2285.05
    1 4 0 1765.84
    1 -4 0 2146.4
    1 4 0 1316.64
    -1 4 0 1825.36
    -1 4 0 2316.22
    -1 -4 0 2503.57
    -1 -4 0 2246.67
    -1 -4 0 2649.95
    -1 4 0 2318.5
    -1 -4 -1 9767.62
    1 -4 1 9206.96
    1 -4 1 9755.43
    1 -4 1 9454.01
    1 4 1 9870.53
    -1 -4 -1 10025.1
    1 -4 1 9646.74
    -1 -4 -1 9993.99
    -1 -4 -1 11013.4
    -1 -4 -1 10414.4
    -1 -4 -1 10267.5
    1 4 1 10031.7
    1 -4 1 9423.66
    1 4 1 9536.25
    -1 -4 -2 3344.93
    1 4 2 2991.27
    -1 -4 -2 3240.19
    1 4 2 3234.84
    1 4 2 3303.95
    1 4 2 2977.11
    -1 4 -2 2311.17
    1 -4 2 2779.38
    -1 -4 -2 3393.51
    -1 -4 -2 4122.49
    -1 -4 -2 3464.55
    -1 4 -2 2391.87
    1 -4 2 2738.81
    -1 -4 -2 3261.27
    1 4 3 2856.82
    1 -4 3 2653.48
    -1 -4 -3 3273.18
    1 -4 3 2683.76
    -1 -4 -3 3946.53
    -1 -4 -3 3719.05
    -1 -4 -3 3277.91
    1 4 3 2979.68
    -1 -4 -3 3212.93
    1 4 3 3217.5
    1 -4 3 2379.1
    1 4 3 3080.99
    1 4 3 2737.96
    1 4 3 3181.23
    1 4 4 2778.76
    -1 4 -4 3601.33
    -1 -4 -4 2858.13
    -1 -4 -4 2743.52
    1 -4 4 2634.65
    -1 -4 -4 3591.34
    1 -4 4 2329.54
    1 4 4 3219.49
    -1 -4 -4 2013.35
    1 -4 4 2084.94
    -1 -4 -4 3047.16
    -1 -4 -4 3288.27
    1 4 4 2967.3
    -1 -4 -5 30685.3
    -1 -4 -5 22748.1
    1 4 5 26922.6
    -1 -4 -5 29551.5
    -1 -4 -5 30776.1
    1 -4 5 24304.6
    1 4 5 27488.4
    1 -4 5 21634.1
    -1 -4 -5 35291.2
    -1 -4 -5 26225.5
    1 4 5 29887.1
    1 4 6 4176.64
    1 4 6 6648.36
    1 -4 6 5077.78
    -1 -4 -6 6254.15
    -1 -4 -6 6247.75
    1 4 6 6252.56
    -1 -4 -6 4902.91
    1 4 6 6870.15
    1 4 6 6604.15
    -1 -4 -6 4786.91
    -1 -4 -6 5228.63
    1 4 6 5905.68
    1 4 7 1388.72
    1 -4 7 1107.73
    1 4 7 1162.05
    1 4 7 1569.41
    -1 -4 -7 980.76
    1 4 7 1054.36
    -1 -4 -7 1036
    1 4 7 1197.76
    1 4 8 1837.62
    -1 -4 -8 2077.45
    1 4 8 2543.25
    1 4 8 2188.19
    1 -4 8 2130.74
    1 4 8 2046.78
    1 -4 8 1501.28
    1 -5 -7 1367.98
    -1 5 7 1272.13
    -1 5 7 1826.34
    -1 5 7 1787.06
    -1 -5 7 1135.48
    -1 -5 6 232.54
    1 -5 -6 204.26
    1 -5 -6 197.458
    -1 -5 6 108.393
    -1 -5 6 179.812
    -1 5 6 258.269
    1 -5 -6 204.496
    -1 5 6 161.501
    -1 5 5 13866.3
    1 -5 -5 12945.4
    1 -5 -5 17858.2
    1 -5 -5 13282
    1 -5 -5 16204.3
    -1 -5 5 11287.5
    -1 5 5 13159.9
    -1 -5 5 11710
    1 -5 -5 15658.6
    -1 -5 5 11052.4
    1 -5 -4 24892.6
    -1 -5 4 18091.9
    -1 -5 4 19113.4
    1 -5 -4 28042.1
    -1 -5 4 17934.6
    1 -5 -4 20421.1
    1 -5 -4 24119.8
    -1 5 4 17733.6
    1 -5 -4 20053.6
    -1 -5 3 1869.53
    -1 5 3 1648.54
    1 -5 -3 2098.23
    -1 -5 3 1970.31
    1 -5 -3 2443.94
    1 -5 -3 2685.28
    -1 -5 3 2235.62
    1 -5 -3 2569.54
    1 -5 -2 2405.39
    -1 -5 2 1686.93
    -1 -5 2 2216.34
    1 -5 -2 2782.2
    -1 -5 2 2329.25
    -1 -5 2 1959.23
    1 -5 -2 2300.42
    -1 -5 2 2350.81
    1 -5 -2 2483.95
    1 -5 -1 10906.7
    -1 -5 1 10555
    -1 -5 1 9168.78
    1 -5 -1 10173.1
    -1 -5 1 9761.22
    1 -5 -1 10848.2
    -1 -5 1 9615.05
    -1 -5 1 9321.05
    1 -5 -1 11108.4
    -1 -5 0 11315.8
    1 -5 0 9989.97
    1 -5 0 12076.7
    -1 -5 0 9880.37
    -1 -5 0 9218.33
    1 -5 0 10498
    -1 -5 0 8949.24
    1 -5 0 10537.6
    1 -5 0 9973.45
    -1 -5 0 11296.1
    -1 -5 0 9802.23
    -1 -5 -1 6616.76
    -1 -5 -1 8199.22
    1 -5 1 7602.26
    1 -5 1 7662.49
    -1 -5 -1 7545.37
    1 -5 1 6578.32
    -1 -5 -1 10288.9
    -1 -5 -1 6708.58
    1 5 1 5171.06
    1 5 1 5521.46
    -1 -5 -1 6768.64
    -1 -5 -1 7638.08
    1 5 2 4215.34
    -1 -5 -2 6085.85
    -1 -5 -2 6293.82
    -1 -5 -2 4737.35
    1 -5 2 5174.51
    -1 -5 -2 4490.12
    1 5 2 4076.08
    1 -5 2 4438.64
    -1 -5 -2 4860.83
    -1 -5 -3 665.769
    -1 -5 -3 568.086
    1 5 3 615.948
    -1 -5 -3 769.83
    1 -5 3 782.699
    1 5 3 693.909
    1 5 3 650.278
    1 -5 3 615.46
    -1 -5 -4 2826.49
    1 -5 4 1870.96
    1 5 4 2827.46
    1 -5 4 2890.61
    1 5 4 2710.69
    1 5 4 2520.76
    -1 -5 -4 3737.24
    -1 -5 -4 2620.24
    -1 -5 -4 3012.86
    -1 -5 -5 1612.69
    1 5 5 1374.56
    -1 -5 -5 1826.35
    -1 -5 -5 1699.61
    1 5 5 1945.43
    1 5 5 1588.54
    1 5 5 1800.67
    1 5 6 1306.06
    1 5 6 1176.64
    -2 0 13 1163.49
    2 0 -13 1345.35
    -2 0 13 1327.55
    2 0 -13 1591.18
    2 0 -13 1662.09
    -2 0 12 326.862
    2 0 -12 344.157
    -2 0 12 306.218
    2 0 -12 282.885
    -2 0 12 349.784
    -2 0 12 353.184
    -2 0 12 322.159
    2 0 -12 425.461
    -2 0 11 712.509
    -2 0 11 735.703
    -2 0 11 773.219
    2 0 -11 700.981
    -2 0 11 808.826
    -2 0 11 673.811
    2 0 -11 824.014
    2 0 -11 819.518
    2 0 -11 782.556
    -2 0 10 8429.65
    -2 0 10 8960.82
    -2 0 10 8195.1
    -2 0 10 7674.89
    2 0 -10 7748.44
    -2 0 10 8818.5
    2 0 -10 8037.38
    2 0 -10 8407.06
    2 0 -10 7857.65
    -2 0 9 49751.1
    -2 0 9 52472.1
    2 0 -9 45964.1
    -2 0 9 47011.7
    2 0 -9 46317.3
    2 0 -9 45985.3
    -2 0 9 44867.5
    -2 0 9 47431
    -2 0 9 47053.2
    -2 0 9 40885.3
    -2 0 9 46459.9
    2 0 -9 43181.7
    2 0 -8 1033.44
    2 0 -8 930.875
    -2 0 8 1053.73
    -2 0 8 814.91
    -2 0 8 997.775
    -2 0 7 42985.3
    2 0 -7 39808.5
    -2 0 7 37105.7
    2 0 -7 45626.3
    -2 0 7 43241
    -2 0 7 40502.8
    -2 0 7 40803.6
    2 0 -7 39739.5
    2 0 -7 42949.7
    2 0 -6 906.152
    -2 0 6 1027.44
    2 0 -6 884.022
    -2 0 6 883.131
    -2 0 6 766.067
    -2 0 6 821.233
    -2 0 6 608.249
    2 0 -6 757.62
    -2 0 5 534.498
    -2 0 5 695.04
    -2 0 5 727.742
    2 0 -5 548.584
    -2 0 5 593.373
    2 0 -5 694.24
    -2 0 5 581.139
    2 0 -4 33005.5
    -2 0 4 32844.5
    2 0 -4 34576.9
    -2 0 3 1516.59
    2 0 -3 1962.95
    2 0 -3 1716.33
    2 0 -3 1509.09
    -2 0 3 1624.38
    -2 0 3 1653.03
    -2 0 2 83861.9
    2 0 -2 83381.6
    2 0 -2 83369.3
    2 0 -1 1457.29
    2 0 -1 1733.84
    2 0 -1 1901.36
    -2 0 1 1911.83
    2 0 -1 1796.87
    -2 0 0 725394
    2 0 0 793967
    -2 0 0 736242
    2 0 0 780589
    2 0 0 747188
    -2 0 0 733746
    2 0 1 13496.5
    -2 0 -1 13293.4
    2 0 1 12595.4
    2 0 1 13801.2
    -2 0 -1 13711.5
    -2 0 -1 11919.6
    -2 0 -1 12861.8
    2 0 1 13124.1
    2 0 1 13734.8
    -2 0 -2 36983.8
    2 0 2 39183.4
    -2 0 -2 37027.5
    -2 0 -2 37731.1
    2 0 2 37825
    2 0 2 37644.9
    2 0 2 36641.9
    2 0 2 38543
    2 0 2 38117.9
    2 0 2 34985.2
    2 0 2 37948.8
    -2 0 -2 37846.5
    2 0 3 18253.6
    -2 0 -3 18242.1
    2 0 3 16401.6
    -2 0 -3 18364.4
    2 0 3 19325.7
    2 0 3 17154.6
    -2 0 -3 17757.1
    -2 0 -3 17877.2
    2 0 3 17571.2
    2 0 3 18430.5
    2 0 3 19335.3
    2 0 3 16764.7
    -2 0 -4 2823.3
    2 0 4 2627.95
    2 0 4 2780.11
    -2 0 -4 2779.56
    2 0 4 2254.55
    2 0 4 2543.73
    -2 0 -4 2486.52
    -2 0 -4 2494.16
    2 0 5 9566.78
    -2 0 -5 9710.09
    -2 0 -5 9906.68
    2 0 5 9479.42
    -2 0 -5 9160.82
    2 0 5 9476.06
    2 0 6 96.6942
    -2 0 -6 32.6183
    -2 0 -6 74.7462
    -2 0 -6 21.3529
    -2 0 -6 12.6718
    2 0 6 13.5268
    -2 0 -7 2636.86
    -2 0 -7 2291.71
    2 0 7 2679.33
    2 0 7 2919.11
    2 0 7 2340.29
    -2 0 -7 2716.6
    2 0 7 2637.73
    -2 0 -7 2666.41
    2 0 7 2629.01
    2 0 7 2909.82
    2 0 7 2642
    -2 0 -7 2871.61
    2 0 7 2481.48
    2 0 7 2602.96
    2 0 8 663.891
    2 0 8 717.677
    2 0 8 635.387
    -2 0 -8 725.528
    2 0 8 457.792
    -2 0 -8 642.143
    -2 0 -8 638.225
    2 0 8 658.552
    2 0 8 924.992
    2 0 8 710.064
    -2 0 -8 649.472
    2 0 8 893.983
    -2 0 -8 618.514
    2 0 9 8013.81
    2 0 9 8597.62
    2 0 9 7281.41
    2 0 9 7789.27
    2 0 9 7719.51
    -2 0 -9 8084.21
    2 0 9 7671.55
    2 0 9 8091.22
    -2 0 -9 8011.76
    2 0 9 7876.25
    2 0 10 6439.04
    2 0 10 5671.09
    -2 0 -10 6631.85
    2 0 10 6145.74
    -2 0 -10 6388.73
    -2 0 -10 6424.06
    2 0 10 5893.47
    2 0 10 6413.22
    -2 0 -10 6972.2
    2 0 10 6206.09
    2 0 10 5969.18
    -2 0 -11 621.59
    -2 0 -11 420.029
    2 0 11 620.298
    2 0 11 512.563
    2 0 11 437.754
    -2 0 -11 586.755
    2 0 11 462.184
    2 1 -13 1202.05
    2 1 -13 1053.6
    -2 1 13 778.553
    -2 -1 13 938.423
    2 1 -13 1015.66
    2 -1 -13 937.97
    -2 1 13 675.916
    -2 1 12 2222.52
    2 1 -12 2505.06
    -2 -1 12 2381.05
    -2 1 12 2399.5
    2 1 -12 2031.59
    2 1 -12 2671.96
    -2 -1 12 2235.64
    -2 -1 12 2193.78
    -2 1 12 2266.46
    -2 -1 12 2074.71
    2 -1 -12 2367.65
    2 -1 -12 2424.52
    -2 1 11 2062.22
    2 -1 -11 1834.79
    -2 1 11 1925.7
    2 -1 -11 2019.65
    2 -1 -11 1950.3
    2 1 -11 1887.96
    2 -1 -11 2189.22
    2 -1 -11 1698.5
    -2 -1 11 2135.74
    -2 1 11 1722.76
    -2 -1 11 1930.41
    -2 -1 11 1937.53
    -2 1 11 2304.55
    -2 -1 11 2152.39
    -2 -1 11 2084.05
    2 1 -11 2126.1
    -2 1 11 2370.28
    -2 -1 10 26241.2
    2 -1 -10 24226.3
    -2 -1 10 29023.3
    2 -1 -10 27385.6
    -2 -1 10 28672.1
    -2 1 10 24162.4
    2 -1 -10 27112.5
    2 -1 -10 26760.5
    -2 1 10 27268.9
    -2 -1 10 26997.8
    2 -1 -10 28085.7
    -2 -1 10 25815.2
    2 -1 -10 28062.9
    2 1 -10 27086.9
    -2 1 10 27369.1
    -2 -1 10 28717.2
    2 1 -10 27101.3
    -2 1 10 27167.5
    2 -1 -10 27670.9
    -2 -1 10 29456.5
    2 -1 -9 23116.7
    -2 -1 9 25116.7
    -2 -1 9 27765.9
    -2 -1 9 26661.9
    -2 -1 9 27526
    2 1 -9 25004.4
    2 -1 -9 25734.9
    -2 -1 9 26753.3
    -2 1 9 24891.5
    -2 1 9 27189
    2 1 -9 26968.1
    -2 -1 9 24171.3
    2 -1 -9 24139.2
    -2 -1 9 25732.2
    -2 -1 9 22419.2
    2 -1 -9 23024.8
    -2 1 9 25612.2
    2 -1 -9 24843.2
    -2 1 9 26001.1
    -2 1 9 24406.7
    2 -1 -9 24617.1
    2 -1 -9 24868
    2 1 -9 25234
    -2 1 9 25843.9
    -2 1 9 25187.1
    -2 1 9 22064.9
    -2 1 8 920.994
    -2 -1 8 999.408
    -2 -1 8 1032
    2 -1 -8 1174.61
    -2 1 8 979.1
    2 -1 -8 1002.2
    2 -1 -8 994.935
    -2 -1 8 916.099
    2 1 -8 876.985
    2 -1 -8 800.195
    -2 -1 8 1020
    -2 1 8 1050.34
    -2 -1 8 978.535
    2 1 -8 1080.05
    -2 -1 8 1130.49
    2 -1 -8 805.885
    -2 1 8 942.757
    2 1 -8 1053.53
    -2 1 7 9999.92
    2 -1 -7 9921.37
    -2 -1 7 11008.3
    -2 1 7 10352.4
    2 1 -7 11637.2
    2 1 -7 10772
    -2 -1 7 10914
    -2 1 7 10342.8
    2 1 -7 11070.2
    2 -1 -7 9570.04
    2 -1 -6 3815.7
    -2 1 6 3663.96
    -2 1 6 3905.87
    -2 1 6 3666.93
    2 1 -6 3433.95
    -2 -1 6 4139.08
    -2 -1 6 3655.18
    -2 -1 6 4372.92
    2 1 -6 4500.36
    2 -1 -6 3622.85
    -2 -1 5 63640
    2 -1 -5 60097
    2 -1 -5 63014.7
    -2 1 5 66347.4
    2 1 -5 74547.8
    -2 -1 5 68580.8
    -2 -1 5 64571.9
    -2 1 5 63487.1
    2 -1 -5 70124.8
    2 -1 -5 72215.7
    -2 -1 5 77683.9
    -2 1 5 67179.1
    2 1 -5 76243.6
    2 1 -4 153237
    -2 1 4 132588
    -2 -1 4 155477
    -2 1 4 148456
    -2 1 4 141747
    2 -1 -4 147817
    -2 1 4 136589
    2 -1 -4 141999
    2 -1 -4 140612
    2 -1 -4 142744
    -2 -1 4 143368
    -2 -1 4 135019
    2 1 -4 138872
    2 -1 -3 15560.1
    -2 1 3 13363.5
    -2 -1 3 14658
    2 -1 -3 16212.4
    -2 -1 3 16950.7
    2 1 -3 14395.4
    2 1 -3 15011.7
    -2 -1 3 15552.6
    2 -1 -3 16624.9
    -2 1 3 14648.8
    2 -1 -3 15048.2
    -2 1 3 18081.1
    -2 1 3 15525
    -2 -1 3 16367.3
    -2 1 3 14504.1
    2 1 -3 16623.1
    2 -1 -2 117041
    2 1 -2 119933
    2 -1 -2 122839
    2 -1 -2 135903
    -2 -1 2 125822
    -2 1 2 131972
    -2 1 2 119394
    -2 1 2 124835
    -2 -1 2 125055
    -2 -1 2 115886
    2 1 -2 143065
    2 -1 -2 123083
    2 1 -2 113378
    -2 -1 2 125582
    2 1 -2 125592
    -2 1 2 121880
    -2 1 2 121728
    2 1 -2 116466
    -2 1 2 127818
    2 -1 -1 8000.17
    -2 1 1 8751.26
    -2 1 1 8917.08
    2 1 -1 9846.39
    -2 -1 1 10260.8
    2 1 -1 8226.44
    2 1 -1 9088.77
    -2 -1 1 8793.06
    -2 1 1 10061.2
    2 1 -1 8647.56
    -2 -1 0 448130
    2 1 0 433190
    -2 -1 0 454071
    2 1 0 441476
    2 -1 0 440994
    -2 1 0 442950
    -2 1 0 450565
    2 -1 0 461152
    2 1 0 428116
    2 1 0 450215
    -2 -1 0 458432
    2 1 0 457144
    2 1 0 458019
    2 -1 0 426418
    2 -1 0 454158
    2 1 0 470041
    2 1 0 447620
    -2 1 0 436666
    -2 1 0 430762
    -2 1 0 443756
    -2 1 0 439028
    -2 -1 -1 30331.7
    -2 1 -1 28791.6
    2 1 1 29570.5
    -2 -1 -1 28405.1
    2 1 1 27722
    2 1 1 29736.2
    2 -1 1 28300.7
    2 1 1 32990.5
    -2 -1 -1 29140.1
    -2 -1 -1 28816.1
    -2 1 -1 25686
    2 1 1 31455.3
    2 -1 1 28165.9
    2 1 1 31145.8
    -2 1 -1 25893
    2 -1 1 26158.5
    2 1 1 28572.3
    2 -1 1 26662.1
    -2 1 -2 9530.53
    -2 -1 -2 10398.6
    2 1 2 12644.6
    -2 1 -2 11290.5
    -2 -1 -2 10478.1
    2 1 2 11324.9
    2 -1 2 10433.7
    2 1 2 12625.1
    2 -1 2 9097.33
    -2 -1 -2 11324.5
    -2 -1 -2 10454.9
    2 1 2 14795.4
    2 1 2 10640.8
    2 1 2 11891.3
    -2 -1 -2 10590.6
    2 1 2 10914.8
    2 -1 2 10494.3
    -2 -1 -2 11023.9
    -2 1 -2 8710.6
    -2 1 -2 9100.98
    2 1 2 11967
    -2 1 -2 10842.1
    -2 1 -3 600.088
    -2 -1 -3 764.981
    2 1 3 841.768
    -2 1 -3 635.501
    -2 -1 -3 811.488
    2 1 3 724.391
    2 -1 3 739.716
    -2 1 -3 632.879
    -2 -1 -3 874.922
    2 -1 3 723.303
    2 1 3 583.517
    -2 -1 -3 1004.82
    -2 -1 -3 873.032
    -2 -1 -3 668.621
    2 1 3 802.156
    2 1 3 619.464
    -2 1 -3 671.705
    2 -1 3 621.173
    -2 -1 -3 710.24
    2 1 3 594.927
    2 1 4 3545.8
    -2 -1 -4 3235.83
    2 1 4 2890.35
    -2 -1 -4 2773.77
    2 1 4 3192.52
    2 -1 4 3000.66
    -2 1 -4 3434.26
    -2 1 -4 2941.34
    -2 -1 -4 3059.45
    2 1 4 3161.53
    -2 -1 -4 3076.75
    2 1 4 3017.55
    2 1 4 3536.49
    -2 -1 -4 3336.06
    2 -1 4 3549.07
    -2 1 -4 3056.69
    -2 -1 -4 3042.08
    -2 -1 -5 18427.7
    -2 1 -5 20299.4
    2 1 5 19000.5
    2 -1 5 21086.5
    -2 1 -5 19945.3
    2 -1 5 18142.4
    2 1 5 18650.5
    -2 -1 -5 18615.3
    -2 1 -5 20013.6
    2 1 5 19898.5
    -2 -1 -5 16047.6
    2 1 5 21465.3
    2 1 5 18626.5
    -2 -1 -5 17270.6
    -2 -1 -5 18395.4
    -2 -1 -6 14530.8
    -2 -1 -6 15379.5
    -2 1 -6 16832.3
    -2 1 -6 17255.4
    -2 1 -6 15913.9
    2 -1 6 16420.9
    -2 -1 -6 15540.2
    -2 -1 -6 14743.3
    2 1 6 17063.1
    -2 1 -6 15364.1
    2 1 6 15908.8
    -2 -1 -6 15499.1
    2 -1 6 17833
    -2 1 -7 28509.1
    -2 -1 -7 26476.2
    2 -1 7 28581.5
    2 -1 7 29368.6
    2 -1 7 27032.1
    2 1 7 26954.4
    2 1 7 27515.7
    2 1 7 29629.7
    2 -1 7 25150.2
    2 1 7 27699.2
    2 1 7 26947
    -2 -1 -7 27329.1
    -2 -1 -7 28548.4
    -2 -1 -7 26303.9
    2 1 7 29294.2
    -2 -1 -7 28025.1
    2 -1 7 27833.6
    2 1 7 28194.8
    2 -1 7 27167.6
    -2 -1 -7 27165.1
    -2 -1 -7 24707.4
    2 -1 7 27209.6
    2 -1 7 30249.8
    2 1 7 27894.5
    2 -1 7 29469.5
    -2 1 -7 28896.2
    2 -1 7 27608.8
    -2 1 -7 26426.4
    -2 1 -7 27826.1
    2 1 8 4260.05
    2 -1 8 3706.82
    2 1 8 4023.44
    2 1 8 4066.48
    2 -1 8 4062.13
    2 -1 8 4135.36
    2 1 8 4187.1
    -2 1 -8 4025.05
    2 -1 8 3879.18
    -2 -1 -8 4035.44
    -2 -1 -8 4131.86
    2 -1 8 3587.35
    2 1 8 4118.65
    2 -1 8 3796.97
    -2 1 -8 4225.34
    2 -1 8 3922.54
    -2 -1 -8 3754.95
    2 1 8 3937.14
    2 -1 8 3789.83
    -2 -1 -9 744.886
    -2 -1 -9 864.722
    2 1 9 837.63
    2 -1 9 856.572
    2 -1 9 862.934
    2 -1 9 881.75
    2 1 9 752.85
    2 1 9 798.747
    2 -1 9 840.638
    2 1 9 948.959
    -2 -1 -9 752.638
    2 -1 9 885.055
    2 1 9 853.767
    2 -1 9 898.192
    -2 -1 -9 891.341
    2 1 9 838.384
    2 -1 9 775.985
    -2 -1 -10 2150.84
    2 1 10 2129.03
    -2 -1 -10 2044.51
    2 1 10 2398.9
    2 1 10 2212.57
    2 -1 10 2157.25
    -2 -1 -10 2075.1
    2 -1 10 2134.53
    -2 -1 -10 1843.73
    2 -1 10 2073.86
    2 1 10 1990.57
    2 -1 10 1627.67
    2 -1 10 1889.31
    2 -1 10 1853.17
    -2 -1 -10 2006.81
    2 1 10 1961.05
    -2 1 -10 2375.17
    2 -1 10 2073.76
    2 1 10 1973.7
    2 1 11 6336.52
    -2 -1 -11 6842.25
    2 1 11 5134.39
    -2 1 -11 7062.7
    2 1 11 6030.94
    2 1 11 5376.75
    2 -1 11 6728.94
    -2 -1 -11 6269.45
    2 -1 11 6239.07
    -2 -1 -11 6907.19
    2 -2 -12 38.9416
    2 2 -12 36.3295
    -2 2 12 113.9
    2 -2 -12 27.2622
    -2 -2 12 34.7426
    -2 -2 12 81.0661
    -2 -2 12 -7.31248
    -2 2 12 99.3863
    2 2 -12 32.4122
    -2 2 12 90.8581
    -2 -2 12 33.7896
    2 2 -12 83.733
    -2 2 11 3849.07
    2 2 -11 4024.93
    -2 -2 11 4272.75
    -2 -2 11 3898.58
    2 -2 -11 4624.93
    -2 -2 11 4234.37
    -2 -2 11 4245.88
    2 -2 -11 4197.33
    -2 2 11 4402.85
    -2 -2 11 4259.43
    -2 -2 11 4156.87
    -2 2 10 18866.4
    -2 2 10 20083.3
    -2 -2 10 19512.4
    -2 -2 10 19783.9
    2 -2 -10 19399.5
    2 -2 -10 19199.9
    -2 -2 10 19609.1
    -2 -2 10 17999.4
    -2 -2 10 18182.3
    -2 2 10 19938
    -2 2 10 19585.6
    -2 -2 10 17774.7
    2 2 -10 17762.1
    -2 2 9 3538.93
    2 -2 -9 3456.42
    -2 -2 9 3567.03
    -2 2 9 3084.33
    2 -2 -9 3432.54
    -2 -2 9 3413.17
    -2 -2 9 3062.02
    -2 -2 9 3468.06
    -2 -2 9 3523.88
    -2 2 9 3230.22
    -2 2 9 3314.8
    -2 -2 9 3169.51
    2 -2 -9 3372.2
    2 -2 -9 3461.39
    -2 -2 9 3501.29
    -2 -2 9 3762.9
    -2 2 9 3940.5
    2 2 -9 3518.43
    -2 2 9 3998.52
    2 -2 -8 4797.17
    -2 2 8 4691.32
    -2 2 8 4457.66
    2 -2 -8 4753.79
    2 2 -8 4882.24
    -2 -2 8 4857.52
    -2 -2 8 4354.89
    -2 -2 8 5033.72
    -2 2 8 5794.44
    -2 2 8 4684.85
    -2 -2 8 5573.01
    -2 2 8 4564.56
    -2 -2 8 4389.28
    -2 2 8 4852.72
    -2 -2 8 4275.08
    2 -2 -8 4609.32
    2 -2 -8 4516.07
    2 -2 -8 4672.41
    2 -2 -8 4777.4
    2 -2 -8 3762.52
    -2 -2 8 4969.88
    -2 -2 8 4319.15
    2 2 -8 4915.96
    2 2 -7 10091
    2 -2 -7 9990.04
    -2 2 7 10043.3
    -2 2 7 9367.75
    2 2 -7 8445.9
    -2 2 7 9694.46
    -2 -2 7 7895.9
    -2 -2 7 9419.05
    -2 -2 7 8004.37
    2 -2 -7 9741.56
    -2 2 7 7602.92
    -2 -2 7 9197.71
    2 -2 -7 9207.96
    2 -2 -7 7683.78
    -2 -2 7 8543.58
    2 -2 -7 7110.2
    2 -2 -7 8713.4
    2 2 -7 6497.15
    -2 2 7 12044
    2 -2 -6 21677.8
    -2 2 6 24784.9
    -2 2 6 25520.6
    2 -2 -6 21873.6
    -2 -2 6 24294.1
    2 -2 -6 22073.8
    -2 -2 6 25901.7
    2 2 -6 29540.8
    2 -2 -6 24565.2
    -2 2 6 27756.5
    2 2 -6 26864.3
    -2 2 5 209617
    -2 -2 5 210820
    -2 2 5 235014
    2 -2 -5 196523
    2 2 -5 209128
    2 -2 -5 209696
    -2 2 5 230561
    -2 2 5 215688
    -2 -2 5 215583
    2 2 -5 222966
    2 -2 -5 208368
    -2 -2 4 34018.4
    -2 -2 4 43009.8
    2 2 -4 37166.3
    2 -2 -4 36410.3
    2 -2 -4 38690
    -2 2 4 37586.9
    2 2 -4 33813.1
    -2 2 4 35001.5
    -2 2 4 38827.9
    2 -2 -4 37329.7
    -2 2 4 39623.7
    -2 2 4 39229.8
    -2 -2 4 38575.6
    -2 2 4 41178.5
    2 2 -4 36995.9
    -2 2 3 5984.71
    2 2 -3 5182.34
    2 2 -3 5933.24
    2 2 -3 5311.42
    -2 -2 3 5391.34
    -2 2 3 7505.33
    -2 2 3 5988.68
    2 -2 -3 5429.23
    2 -2 -3 6039.62
    -2 2 3 6420.26
    2 2 -3 5188.29
    -2 -2 3 5441.81
    -2 2 3 5803.48
    2 2 -3 5801.18
    -2 -2 3 5807.64
    2 2 -2 8991.63
    2 2 -2 8900.33
    -2 2 2 9435.43
    2 2 -2 9096.21
    -2 -2 2 9527.25
    -2 2 2 9165.98
    -2 -2 2 10412
    2 2 -2 10412.6
    -2 2 2 8914.15
    -2 2 2 10354.4
    -2 -2 2 10759.8
    2 2 -2 8609.26
    2 2 -2 8941.56
    -2 2 2 10069.2
    2 2 -2 10031.6
    2 -2 -2 9418.42
    -2 2 2 11916.6
    2 -2 -2 9633.64
    -2 -2 2 8977.95
    -2 2 1 24295.5
    2 -2 -1 25440
    2 -2 -1 24325
    2 2 -1 23392.2
    -2 -2 1 26190.7
    2 2 -1 24087
    -2 -2 1 25004.7
    -2 -2 1 26445
    2 2 -1 22680.8
    2 2 -1 26849.7
    2 2 -1 24165.4
    2 2 -1 22839.6
    -2 2 1 25049.3
    -2 2 1 25136.9
    2 2 -1 26192.5
    -2 2 1 29835
    2 2 0 16589.4
    -2 2 0 18690.8
    2 -2 0 16898.5
    -2 2 0 16854.5
    -2 -2 0 17718
    2 2 0 17908.3
    2 -2 0 18292.5
    -2 2 0 19169.7
    2 -2 0 18577.8
    -2 2 0 17217.5
    -2 -2 0 16779.3
    2 2 0 17879.2
    2 2 0 18885.2
    2 2 0 18951.1
    -2 -2 0 16607.8
    2 2 0 16233.1
    2 2 0 19095.9
    2 2 0 18394.6
    2 2 1 160127
    2 2 1 156966
    2 -2 1 146005
    2 2 1 159130
    -2 2 -1 167530
    2 -2 1 168885
    2 -2 1 161840
    -2 -2 -1 158466
    2 2 1 158630
    -2 -2 -1 155713
    -2 -2 -1 154052
    -2 2 -1 154251
    2 2 1 157381
    2 2 1 166466
    2 -2 1 159965
    2 2 2 37405.7
    2 2 2 41313.8
    2 2 2 36996.5
    -2 -2 -2 37660.5
    -2 -2 -2 37673.2
    -2 2 -2 33266.9
    2 2 2 36746.6
    2 -2 2 34149.3
    2 -2 2 34896.8
    -2 -2 -2 35189.1
    -2 -2 -2 37078.8
    2 2 2 40234.4
    2 2 2 41714.4
    -2 2 -2 34616.2
    2 -2 2 30677.1
    2 2 2 43066.2
    -2 2 -2 37546.8
    -2 -2 -3 8646.1
    -2 -2 -3 9500.94
    -2 2 -3 7779.4
    2 2 3 9281.55
    -2 -2 -3 8940.68
    2 2 3 9073.37
    -2 2 -3 8205.15
    2 2 3 9531.76
    2 2 3 9495.18
    2 2 3 9499.66
    2 2 3 9549.66
    -2 -2 -3 8065.45
    -2 2 -3 9505.34
    2 2 3 9879.78
    2 -2 3 7540.45
    2 -2 3 8126.48
    2 -2 3 7423.86
    -2 -2 -4 39539.2
    2 2 4 45018.4
    -2 2 -4 31583.1
    -2 2 -4 33123.9
    2 2 4 38440.5
    2 -2 4 34951.9
    -2 -2 -4 37174.5
    2 2 4 39762.2
    -2 -2 -4 32625.8
    2 2 4 39694.8
    -2 -2 -5 35824
    2 2 5 40246.1
    -2 2 -5 36958.4
    2 -2 5 37225.7
    2 2 5 42967.8
    -2 2 -5 36837.3
    -2 -2 -5 32395.9
    2 2 5 43217.1
    2 2 6 39488.9
    2 -2 6 32540.6
    2 -2 6 36138.9
    2 2 6 43261.8
    -2 -2 -6 32883.6
    2 2 6 39322.5
    -2 -2 -6 35949
    2 2 6 39521.9
    2 2 6 36897.2
    -2 -2 -6 34531.6
    2 -2 6 33486.8
    2 -2 6 36687.9
    2 -2 6 38453.7
    -2 -2 -6 34273.1
    2 2 6 39415.1
    -2 -2 -6 40034.9
    -2 2 -6 35387.5
    2 -2 6 36305.1
    2 -2 6 32950.6
    2 2 6 39778
    2 2 6 34457.5
    2 2 6 37072.7
    -2 -2 -6 38689.3
    2 -2 6 29679.2
    -2 2 -6 40698.6
    -2 -2 -7 10092.8
    2 -2 7 8647.99
    -2 -2 -7 8657.57
    -2 2 -7 9384.4
    2 2 7 9089.27
    2 -2 7 9412.58
    2 2 7 9696.5
    2 -2 7 8186.86
    -2 -2 -7 10586.6
    2 -2 7 9903.35
    -2 -2 -7 8855.68
    -2 -2 -7 8610.07
    2 2 7 8399.75
    2 -2 7 7185.3
    2 2 7 10002.8
    -2 2 -7 9374.24
    2 2 7 9655.53
    2 -2 7 8720.89
    2 -2 7 9506.29
    2 -2 7 8447.56
    2 2 7 9493.12
    -2 2 -7 8830.95
    2 2 8 8949.12
    -2 -2 -8 8067.76
    2 -2 8 7647.24
    2 -2 8 7742.79
    2 -2 8 8797.21
    2 2 8 7415.04
    2 -2 8 8829.91
    -2 -2 -8 8521.26
    2 2 8 8171.18
    -2 2 -8 8426.05
    2 2 8 7844.12
    2 -2 8 6793.44
    2 -2 8 9029.37
    2 -2 8 8155.35
    2 2 8 8400.86
    -2 -2 -8 8189.33
    -2 2 -8 8188.95
    -2 -2 -8 8526.59
    2 2 8 8780.55
    2 2 9 1336.28
    -2 -2 -9 1052.99
    2 -2 9 1091.32
    2 2 9 1085.59
    2 2 9 1180.37
    -2 -2 -9 1181.63
    2 -2 9 1190.24
    2 -2 9 1097.19
    -2 -2 -9 1172.61
    2 2 9 1255.57
    -2 -2 -9 988.934
    2 -2 9 1299.33
    -2 -2 -10 2248.14
    2 2 10 2223.87
    -2 -2 -10 2001.29
    -2 2 -10 2479.13
    -2 -2 -10 2373.17
    2 -2 10 2382.8
    2 2 10 2789.57
    2 2 10 1855.08
    -2 -2 -10 2154.5
    2 -2 10 2304.03
    2 2 10 2365.26
    2 -2 10 2076.64
    2 -3 -11 998.927
    -2 3 11 879.544
    2 -3 -11 998.136
    -2 -3 11 931.993
    2 3 -11 760.974
    2 -3 -10 2997.97
    2 -3 -10 2685.02
    2 -3 -10 2506.55
    -2 3 10 3158.58
    -2 3 10 3392.11
    -2 -3 10 2612.49
    2 -3 -10 3014.15
    -2 -3 10 2857.06
    -2 -3 10 2600.55
    -2 -3 10 2723.85
    2 3 -9 452.994
    -2 -3 9 553.112
    -2 3 9 725.839
    2 -3 -9 480.966
    -2 3 9 538.371
    -2 -3 9 591.237
    -2 3 9 580.656
    -2 -3 9 599.682
    2 -3 -9 440.66
    2 3 -9 315.868
    2 -3 -9 521.674
    -2 3 9 604.503
    -2 -3 9 554.766
    -2 -3 9 534.465
    2 -3 -8 2273.12
    2 3 -8 1760.11
    -2 3 8 2716.73
    2 -3 -8 2425.76
    -2 -3 8 2003
    -2 -3 8 2034.18
    -2 -3 8 2067.88
    -2 -3 8 1711.57
    -2 3 8 2403.75
    -2 -3 8 1952.13
    2 -3 -8 2255.12
    2 3 -8 1705.31
    -2 -3 8 2406.87
    -2 3 8 2262.29
    2 3 -8 1876.98
    2 -3 -8 2052.16
    -2 3 7 3696.45
    2 3 -7 3421.62
    -2 -3 7 2807
    -2 -3 7 3792
    2 -3 -7 3550.42
    -2 3 7 3811.76
    2 -3 -7 3638.2
    -2 -3 7 3050.61
    -2 -3 7 2945.51
    2 -3 -7 4053.89
    2 3 -7 4406.25
    2 -3 -7 3577.51
    -2 3 7 2293.3
    2 3 -7 3296.42
    -2 -3 7 3829.22
    -2 -3 7 3186.3
    2 3 -6 2213.56
    2 -3 -6 2501.49
    -2 -3 6 2643.69
    2 -3 -6 2231.43
    2 3 -6 2246.65
    -2 3 6 2461.64
    -2 -3 6 2348.21
    -2 -3 6 2096.63
    -2 -3 6 2216.31
    -2 3 6 2534.3
    -2 -3 6 1829.65
    -2 -3 6 2326.98
    2 3 -6 2829.85
    2 -3 -6 2421.61
    -2 3 6 2210.03
    2 3 -6 2007.24
    2 -3 -6 2456.62
    2 3 -6 2397.62
    -2 -3 6 2273.11
    -2 3 6 2318.3
    2 3 -6 1773.95
    2 -3 -6 3044.89
    2 -3 -6 1999.26
    2 -3 -6 2230.86
    -2 -3 6 2238.96
    -2 3 6 1400.53
    -2 3 6 2139.85
    -2 -3 5 12577.4
    2 -3 -5 13058
    -2 3 5 13759.6
    2 3 -5 12877.4
    -2 -3 5 13236.7
    -2 -3 5 12866.9
    2 3 -5 12929.9
    2 3 -5 13285.4
    -2 3 5 11766.9
    -2 -3 5 13252.6
    2 -3 -5 16414.8
    -2 3 5 15714.2
    2 -3 -5 13484.7
    -2 -3 5 12335.8
    -2 -3 5 13003.4
    -2 3 5 12852.8
    2 3 -5 10496.3
    -2 -3 5 11863.3
    2 3 -5 12955.4
    -2 3 5 11947.1
    2 3 -4 26149.2
    -2 -3 4 31779.9
    -2 3 4 32688.7
    -2 3 4 30704.5
    -2 3 4 30276
    2 3 -4 27347.5
    -2 -3 4 28464.9
    2 3 -4 26201.2
    2 -3 -4 27943.7
    2 3 -4 28332.1
    2 3 -4 24340.1
    -2 3 4 27448.3
    2 3 -3 11191.9
    2 3 -3 10636
    -2 3 3 12532.9
    2 3 -3 10406
    2 3 -3 11163.6
    -2 3 3 10115.5
    -2 3 3 13199.6
    2 3 -3 12084.2
    -2 3 3 14839.8
    2 3 -3 10339.1
    -2 3 3 12009.5
    -2 3 3 11845.5
    2 -3 -3 11011
    2 3 -3 10372.8
    -2 -3 3 11614.8
    2 3 -2 5488.9
    -2 3 2 5625.23
    2 -3 -2 5841.29
    2 3 -2 5083.01
    -2 -3 2 5416.66
    2 -3 -2 5908.17
    -2 3 2 5676.65
    2 3 -2 5955.48
    2 3 -2 4804.53
    2 3 -2 4599.29
    2 3 -2 4983.56
    -2 3 2 5509.56
    -2 3 2 6101.62
    -2 -3 2 5201.91
    -2 3 2 6750.39
    -2 3 2 4117.53
    2 3 -2 4686.47
    -2 3 1 14601.2
    -2 -3 1 14077.7
    -2 -3 1 14350.6
    2 3 -1 13579.1
    2 -3 -1 13272.7
    2 3 -1 15405.8
    -2 3 1 13457.4
    2 3 -1 14699.4
    2 -3 -1 14691.3
    -2 3 1 16103.7
    2 3 -1 15519.6
    2 3 -1 13009.1
    2 3 -1 13947
    -2 -3 1 15032.1
    2 -3 -1 14879.6
    -2 3 1 16837.2
    -2 3 1 11739.9
    2 3 -1 13575
    -2 -3 0 5706.55
    2 3 0 5728.43
    -2 -3 0 6407.14
    -2 3 0 7051.27
    -2 -3 0 6193.62
    2 3 0 6029.57
    -2 3 0 5657.11
    2 3 0 6148.01
    2 3 0 6212.17
    2 -3 0 5895.94
    2 3 0 5234.31
    2 -3 0 6913.2
    -2 3 0 4688.99
    2 3 0 5626.51
    2 3 1 15420.2
    2 -3 1 15045.4
    -2 -3 -1 14945.1
    2 3 1 17320.9
    -2 -3 -1 15821.1
    -2 -3 -1 14751.2
    2 3 1 17609.9
    2 3 1 16752.5
    -2 3 -1 13281.9
    2 -3 1 16812.4
    2 3 1 16195.7
    -2 3 -1 18188.8
    2 3 1 15208.7
    2 3 2 17218
    2 3 2 15054.7
    2 -3 2 15420.2
    2 -3 2 16865
    2 3 2 15992.9
    -2 3 -2 15344.5
    -2 -3 -2 15383.7
    2 3 2 17602.2
    -2 3 -2 17298.8
    2 3 2 16387.1
    2 3 2 16687.6
    2 -3 2 16305.1
    -2 -3 -3 2304.27
    2 3 3 2126.45
    -2 -3 -3 2785.72
    -2 -3 -3 2275.39
    -2 -3 -3 2454.36
    -2 -3 -3 2347.7
    -2 3 -3 2126.07
    2 3 3 2217.77
    2 3 3 2471.17
    2 -3 3 2285.99
    2 3 3 2145.06
    -2 -3 -4 9816.4
    -2 -3 -4 10099.5
    2 3 4 9585.94
    2 3 4 9833.34
    2 -3 4 8452.5
    -2 3 -4 9356.46
    -2 -3 -4 10387.3
    2 -3 4 9187.18
    -2 -3 -4 10308.8
    2 3 4 9539.39
    2 3 4 9707.08
    2 3 4 9283.59
    2 3 4 9490.24
    -2 -3 -4 10844.2
    -2 -3 -4 9244.36
    2 -3 4 8332.78
    2 3 4 9198.17
    2 -3 5 7113.91
    2 3 5 9908.58
    2 -3 5 7536.94
    -2 -3 -5 8615.52
    2 3 5 9432.37
    2 3 5 9262.25
    2 3 5 7505.06
    2 3 5 9062.01
    2 -3 5 7496.69
    -2 -3 -5 8313.45
    -2 -3 -5 8498.52
    2 3 5 9256.52
    -2 3 -5 7651.21
    2 3 6 25605.5
    2 3 6 23987.5
    2 -3 6 17836.5
    -2 -3 -6 20824.8
    -2 -3 -6 20694.5
    2 3 6 23631.5
    2 3 6 21061.5
    -2 -3 -6 17295.2
    -2 3 -6 18133.6
    -2 3 -6 18207.3
    2 -3 6 17795.2
    2 -3 6 17763.1
    -2 -3 -6 21945.4
    2 3 6 26534.3
    -2 3 -6 16966.8
    2 3 6 21932.5
    2 3 7 2103.58
    -2 -3 -7 1996.86
    2 3 7 2397.21
    2 -3 7 2071.66
    2 3 7 2258.27
    -2 -3 -7 2373.55
    -2 -3 -7 2006.84
    2 3 7 2820.26
    2 3 7 2361.93
    2 3 7 2395.48
    -2 -3 -7 2250.14
    2 -3 7 1942.24
    -2 -3 -8 2109.42
    2 3 8 1887.62
    -2 -3 -8 2591.03
    2 3 8 2082.06
    2 3 8 2302.69
    2 -3 8 2160.31
    -2 -3 -8 2184.07
    2 3 8 1905.98
    -2 -3 -8 2094.75
    2 3 8 2511.86
    2 3 8 2426.42
    2 -3 8 2266.8
    -2 -3 -9 709.376
    2 3 9 660.165
    2 -3 9 688.66
    2 3 9 864.874
    2 -3 9 719.536
    -2 -3 -9 659.977
    2 -3 9 689.344
    -2 4 10 3048.95
    2 -4 -10 3324.39
    -2 -4 9 604.457
    -2 -4 9 699.548
    -2 4 9 907.382
    -2 4 9 795
    2 -4 -9 783.248
    -2 -4 9 827.069
    2 -4 -9 844.918
    2 -4 -8 342.537
    -2 4 8 304.092
    2 -4 -8 251.472
    -2 4 8 496.473
    -2 -4 8 263.646
    2 -4 -8 186.374
    -2 -4 8 291.121
    2 -4 -8 242.645
    -2 -4 8 323.371
    -2 4 8 364.018
    -2 -4 7 1357.37
    2 -4 -7 1607.8
    -2 4 7 1758.45
    -2 4 7 1820.32
    2 -4 -7 1704.66
    -2 -4 7 1557.52
    -2 -4 7 1194.64
    2 -4 -7 1817.12
    -2 4 7 1316.41
    2 -4 -7 1854.97
    2 -4 -7 1464.79
    2 4 -6 3101.43
    -2 -4 6 3200.9
    2 -4 -6 4218.87
    2 4 -6 4784.95
    2 -4 -6 3933.81
    -2 -4 6 3837.16
    2 4 -6 3173.8
    -2 4 6 3865.82
    -2 4 6 3513.4
    2 -4 -6 4614.89
    -2 -4 6 4033.81
    2 -4 -6 3581.23
    -2 -4 6 3155.39
    2 -4 -6 4096.74
    -2 -4 5 16285.3
    2 -4 -5 15836.4
    -2 -4 5 13171.5
    2 4 -5 12734.9
    2 4 -5 12509
    2 -4 -5 15370.4
    -2 -4 5 14771.8
    -2 -4 5 16911
    -2 -4 5 15161.3
    2 -4 -5 19057.8
    -2 -4 5 13000.1
    -2 4 5 14252.3
    2 -4 -5 14478.6
    2 -4 -5 15487.8
    -2 4 5 15210.1
    -2 -4 4 13869
    2 4 -4 10980.8
    2 -4 -4 13470.4
    2 -4 -4 12757.5
    2 -4 -4 12766.3
    -2 -4 4 10805.9
    2 4 -4 12035.9
    -2 -4 4 14052.4
    2 -4 -4 14871.2
    2 4 -4 11583.7
    -2 -4 4 10870.6
    -2 -4 4 12563
    -2 4 4 14432.1
    2 -4 -4 12963.7
    -2 4 4 12057.7
    -2 4 4 13434.5
    2 4 -3 2470.62
    -2 -4 3 3006.71
    2 -4 -3 3093.79
    2 -4 -3 3012.04
    -2 -4 3 2956.07
    -2 4 3 2923.38
    2 4 -3 2666.88
    -2 -4 3 3133.13
    2 -4 -3 3656.44
    -2 -4 3 2896.6
    -2 -4 3 3264.9
    2 -4 -3 3603.01
    2 4 -3 3361.58
    2 -4 -3 3052.75
    -2 4 3 2877.85
    -2 4 3 4006.73
    -2 -4 3 3127.94
    -2 -4 3 2375.43
    -2 4 3 3552.16
    2 4 -2 2209.1
    -2 -4 2 2808.33
    -2 -4 2 2354.74
    2 -4 -2 2790.15
    -2 4 2 2315.08
    -2 -4 2 2594.02
    -2 -4 2 2794.81
    -2 4 2 2491.1
    2 -4 -2 3716.3
    2 -4 -2 2710.05
    2 -4 -2 2638.66
    -2 -4 2 2380.83
    -2 -4 2 2752.49
    -2 4 2 2453.57
    2 -4 -2 2941.07
    -2 4 2 2168.82
    -2 -4 2 2068.72
    2 4 -2 2506.09
    2 4 -1 5301.22
    -2 -4 1 5758.97
    2 -4 -1 5502.55
    -2 4 1 4804.47
    -2 -4 1 5416.57
    -2 -4 1 5309.73
    2 -4 -1 6530.47
    -2 -4 1 5726.55
    2 4 -1 5107.83
    2 -4 -1 5684.26
    -2 4 1 6041.99
    2 -4 -1 5678.64
    -2 -4 1 5517.73
    2 -4 -1 5625.35
    -2 4 1 4242.41
    -2 -4 1 5246.66
    -2 4 1 6295.64
    -2 -4 1 5448.85
    -2 4 0 1572.4
    -2 -4 0 1514.14
    2 -4 0 1375.89
    -2 4 0 1112.73
    -2 -4 0 1476.87
    2 -4 0 1204.09
    -2 -4 0 1287.93
    2 4 0 1342.34
    2 4 0 1303.81
    -2 -4 0 1279.39
    -2 -4 0 1309.13
    -2 -4 0 1567.23
    -2 4 0 1521.18
    2 -4 0 1537.83
    -2 -4 0 1488.29
    2 -4 0 1361
    2 -4 0 1426.8
    -2 -4 -1 11880.1
    -2 -4 -1 13926.2
    2 -4 1 12623.4
    2 -4 1 13346.5
    -2 -4 -1 11538.6
    2 4 1 12809.4
    -2 -4 -1 13810.4
    -2 4 -1 12434
    2 4 1 13070.7
    2 -4 1 11600.2
    -2 -4 -1 12064.7
    -2 -4 -1 13305.9
    -2 4 -1 9114.31
    -2 -4 -1 14315
    2 -4 1 11312.2
    -2 4 -1 13347.7
    2 -4 1 12578
    -2 -4 -2 461.814
    2 4 2 316.05
    2 -4 2 309.121
    2 -4 2 422.903
    2 4 2 379.411
    -2 -4 -2 482.948
    -2 4 -2 1095.77
    2 4 2 835.67
    -2 -4 -2 591.478
    2 4 2 407.731
    -2 4 -2 308.2
    2 4 2 416.886
    2 4 2 135.38
    -2 -4 -2 263.646
    -2 -4 -2 338.566
    -2 -4 -2 362.338
    2 4 3 1814.36
    2 4 3 1773.59
    -2 -4 -3 1564.69
    2 4 3 1841.32
    2 4 3 1790
    -2 -4 -3 1898.15
    -2 -4 -3 1691.87
    -2 -4 -3 1555.27
    2 4 3 1797.66
    -2 -4 -3 2124.94
    2 4 3 1574.68
    -2 -4 -4 4003.73
    -2 -4 -4 4914.94
    2 4 4 3785.74
    2 4 4 4441.85
    -2 -4 -4 3468.99
    -2 -4 -4 4579.61
    2 4 4 4153.4
    2 4 4 4215.36
    2 4 4 4097.89
    -2 -4 -4 4286.34
    2 4 4 3890.19
    -2 -4 -5 2580.25
    2 4 5 2487.07
    -2 -4 -5 1680.4
    -2 -4 -5 2810.9
    2 4 5 2710.52
    2 4 5 2649.69
    -2 -4 -5 1832.06
    -2 -4 -5 2322.62
    -2 -4 -5 2286.02
    2 -4 5 2025.35
    2 4 6 93.1866
    2 4 6 34.6961
    2 -4 6 33.3678
    -2 -4 -6 -99.9824
    2 4 6 68.8069
    -2 -4 -6 58.038
    2 4 6 34.4716
    2 4 6 43.3455
    2 4 6 100.759
    -2 -4 -6 31.283
    -2 -4 -6 40.6109
    2 4 7 309.215
    2 -4 7 142.015
    2 4 7 366.191
    -2 -4 -7 260.03
    2 4 7 412.755
    2 4 7 338.726
    2 -4 7 313.891
    2 4 8 460.99
    -2 -4 -8 378.643
    2 4 8 513.863
    -2 -5 7 270.969
    -2 5 7 245.426
    2 -5 -7 317.06
    2 -5 -7 439.059
    -2 -5 7 296.521
    -2 5 7 478.578
    -2 5 7 521.671
    -2 -5 7 358.252
    2 -5 -6 2635.87
    -2 -5 6 2499.9
    -2 5 6 2814.22
    -2 -5 6 2204.18
    -2 5 6 2604.45
    2 -5 -6 3187.77
    2 -5 -6 2949.24
    2 -5 -6 2930.96
    -2 -5 6 2360.6
    -2 5 5 983.022
    -2 -5 5 937.207
    -2 -5 5 914.922
    -2 -5 5 873.084
    2 -5 -5 1064.44
    2 -5 -5 1015.54
    2 -5 -5 1077.06
    2 -5 -5 1335.96
    -2 -5 4 12270.4
    2 -5 -4 12956
    2 -5 -4 16370.6
    2 -5 -4 15643.2
    2 -5 -4 16665.2
    -2 -5 4 11811.2
    -2 -5 4 11433.5
    2 -5 -4 13175.8
    -2 5 4 12043.1
    -2 -5 3 6456.81
    2 -5 -3 8330.54
    -2 -5 3 6125.77
    -2 -5 3 6432.19
    2 -5 -3 7806.54
    2 -5 -3 8311.96
    2 -5 -3 7198.63
    2 -5 -2 373.108
    -2 -5 2 327.024
    -2 -5 2 240.925
    2 -5 -2 341.483
    -2 -5 2 128.177
    -2 -5 2 310.276
    2 -5 -2 361.703
    -2 -5 2 413.546
    2 -5 -2 450.652
    -2 -5 1 2280.19
    2 -5 -1 2677.4
    -2 -5 1 2114.65
    -2 -5 1 2319.85
    -2 -5 1 2122.93
    -2 -5 1 2352.45
    2 -5 -1 2326.15
    -2 -5 1 2240.2
    2 -5 -1 2426.02
    2 5 0 3060.1
    -2 -5 0 4130.21
    -2 -5 0 3053.77
    -2 -5 0 3144.64
    -2 -5 0 3795.88
    -2 -5 0 3701.06
    2 -5 0 3854.49
    2 5 0 2854.15
    -2 -5 0 3464.56
    2 -5 0 3657.94
    2 -5 0 3870.92
    -2 -5 0 4156.97
    -2 -5 -1 11937.8
    -2 -5 -1 12510.3
    -2 -5 -1 9041.62
    2 5 1 8817.52
    -2 -5 -1 11886.7
    -2 -5 -1 12646.8
    2 -5 1 10380
    2 -5 1 11752.3
    -2 -5 -1 9402.95
    2 -5 1 12569.4
    -2 -5 -1 8928.06
    2 5 1 8433.86
    -2 -5 -2 5613.24
    -2 -5 -2 4252.21
    2 -5 2 5570.43
    -2 -5 -2 4302.31
    2 5 2 3919.81
    2 5 2 4135.47
    -2 -5 -2 3701.78
    -2 -5 -2 5523.36
    -2 -5 -3 480.375
    -2 -5 -3 828.335
    2 5 3 592.561
    -2 -5 -3 569.387
    2 5 3 615.859
    -2 -5 -3 975.472
    2 5 3 569.8
    -2 -5 -3 438.952
    -2 -5 -4 111.285
    -2 -5 -4 49.3567
    2 5 4 111.744
    -2 -5 -4 101.302
    2 5 4 147.836
    2 5 4 133.5
    2 5 5 1940.59
    2 5 5 2464.36
    -2 -5 -5 1800.95
    2 5 5 2663.78
    -2 -5 -5 1770.73
    3 0 -13 184.726
    3 0 -13 150.301
    -3 0 13 76.4941
    -3 0 13 214.739
    3 0 -13 202.609
    -3 0 12 3610.7
    -3 0 12 3205.89
    -3 0 12 3247.08
    -3 0 12 3112.93
    3 0 -12 3751.56
    3 0 -12 3882.93
    3 0 -11 306.106
    3 0 -11 339.353
    -3 0 11 427.531
    -3 0 11 373.723
    -3 0 11 407.314
    3 0 -11 355.926
    -3 0 11 421.905
    -3 0 11 389.133
    3 0 -11 257.464
    3 0 -11 293.266
    3 0 -10 99.4738
    3 0 -10 116.183
    3 0 -10 121.321
    -3 0 10 1.28207
    -3 0 10 85.8858
    -3 0 10 -13.5766
    3 0 -10 89.4057
    -3 0 10 -31.5321
    -3 0 10 80.151
    -3 0 10 97.6117
    -3 0 9 45458.2
    3 0 -9 42669.7
    -3 0 9 48534.7
    3 0 -9 43987.1
    3 0 -9 45283.4
    3 0 -9 42090.3
    -3 0 9 47662.7
    -3 0 9 46400.3
    -3 0 9 41346.6
    -3 0 9 42216.5
    -3 0 9 41995.6
    3 0 -9 45852
    3 0 -8 5685.11
    3 0 -8 5154.51
    -3 0 8 5123.04
    -3 0 8 5621.35
    -3 0 8 5564.39
    3 0 -8 5556.4
    -3 0 7 1999.3
    -3 0 7 2444.85
    -3 0 7 2517.92
    -3 0 7 2449.5
    3 0 -7 2233.16
    3 0 -7 2499.86
    3 0 -7 2112.74
    -3 0 6 1302.17
    3 0 -6 944.696
    -3 0 6 913.671
    -3 0 6 961.586
    3 0 -6 1023.68
    -3 0 6 1037.15
    3 0 -6 1030.48
    3 0 -5 4411.51
    -3 0 5 5080.06
    3 0 -5 5928.47
    -3 0 5 4738.11
    -3 0 5 5977.49
    3 0 -5 5326.08
    3 0 -4 17791.1
    3 0 -4 23546
    3 0 -4 17103.9
    -3 0 4 17410.3
    -3 0 4 18751.1
    3 0 -4 16882.4
    -3 0 4 24749.4
    -3 0 4 19015.4
    3 0 -4 19229.1
    -3 0 3 97634.2
    -3 0 3 95743.3
    -3 0 3 109302
    3 0 -3 110055
    3 0 -3 94934.3
    3 0 -3 101233
    3 0 -3 102326
    -3 0 3 98981.7
    3 0 -3 97633.6
    3 0 -2 56.0209
    -3 0 2 -2.81385
    3 0 -2 47.8328
    3 0 -2 29.3627
    -3 0 2 92.771
    3 0 -2 6.82626
    -3 0 2 65.4339
    -3 0 2 66.9646
    -3 0 2 126.661
    3 0 -2 46.3544
    -3 0 1 89392.7
    3 0 -1 88359.8
    -3 0 1 89039.9
    3 0 -1 89361.9
    3 0 -1 89387
    -3 0 1 90394.3
    -3 0 0 8421.39
    3 0 0 9731.25
    3 0 0 9307.85
    3 0 0 9261.01
    3 0 0 8398.51
    -3 0 0 9103.46
    -3 0 0 9377.45
    3 0 0 9312.46
    3 0 0 9257.14
    -3 0 0 9550.47
    -3 0 0 8605.53
    -3 0 0 8138.27
    -3 0 -1 294706
    3 0 1 296949
    3 0 1 312670
    3 0 1 298383
    -3 0 -1 289625
    -3 0 -1 297537
    3 0 1 307868
    3 0 1 304049
    3 0 1 309631
    -3 0 -1 293481
    3 0 1 299762
    -3 0 -1 297139
    3 0 2 21.2163
    3 0 2 71.6232
    -3 0 -2 14.087
    3 0 2 66.8523
    3 0 2 36.8607
    -3 0 -2 8.74856
    3 0 2 58.119
    3 0 2 13.1921
    -3 0 -2 58.6939
    -3 0 -2 -2.11959
    3 0 2 -16.1885
    3 0 3 8749.82
    -3 0 -3 8838.57
    3 0 3 8393.11
    3 0 3 9430.12
    -3 0 -3 8987.94
    3 0 3 8221.68
    3 0 3 9612.91
    3 0 3 7898.99
    -3 0 -3 7964.62
    -3 0 -4 186.529
    3 0 4 129.231
    -3 0 -4 231.722
    3 0 4 246.109
    -3 0 -4 127.446
    3 0 4 173.286
    3 0 4 84.7515
    -3 0 -5 14894.6
    3 0 5 14188.4
    3 0 5 14216.1
    -3 0 -5 15037.2
    -3 0 -5 14317.7
    -3 0 -6 1160.76
    3 0 6 1144.2
    3 0 6 1352.91
    -3 0 -6 1415.99
    3 0 6 1269.93
    3 0 6 1444.36
    -3 0 -6 1309.14
    3 0 6 1304.84
    3 0 6 1237.47
    3 0 6 1350.79
    3 0 6 1375.48
    3 0 6 1365.39
    3 0 6 1333.45
    3 0 6 1230
    3 0 7 -52.477
    3 0 7 -37.4501
    3 0 7 68.0741
    -3 0 -7 16.3021
    3 0 7 43.0871
    -3 0 -7 10.1631
    3 0 7 93.8898
    3 0 7 -1.49273
    3 0 7 -4.47209
    -3 0 -7 37.3207
    -3 0 -7 51.8626
    3 0 7 18.8706
    3 0 8 495.635
    3 0 8 546.171
    -3 0 -8 522.273
    3 0 8 548.286
    3 0 8 516.248
    -3 0 -8 535.167
    -3 0 -8 486.769
    -3 0 -8 435.284
    3 0 8 454.754
    -3 0 -8 477.729
    3 0 8 432.733
    3 0 8 385.903
    3 0 8 573.05
    3 0 8 460.648
    3 0 8 528.709
    3 0 9 1577.73
    3 0 9 1696.73
    3 0 9 1926.28
    3 0 9 1409.66
    -3 0 -9 1789.88
    -3 0 -9 1928.33
    -3 0 -9 1627.23
    3 0 9 1638.68
    3 0 9 1698.87
    3 0 9 1481.11
    3 0 9 1692.82
    -3 0 -10 1832.71
    -3 0 -10 2037.4
    3 0 10 1916.6
    3 0 10 2008.65
    3 0 10 1871.7
    -3 0 -10 1913.54
    -3 0 -10 2076.61
    3 -1 -13 458.715
    -3 1 13 638.717
    3 -1 -13 533.266
    3 1 -13 666.741
    -3 -1 13 229.87
    -3 1 13 426.3
    -3 -1 13 520.262
    -3 -1 13 590.594
    3 1 -13 704.481
    3 -1 -13 541.394
    -3 1 13 465.37
    3 1 -13 582.052
    -3 1 12 1989.12
    3 -1 -12 1859.68
    -3 -1 12 1459.17
    -3 1 12 1715.9
    -3 -1 12 2078.95
    -3 -1 12 1905.49
    3 -1 -12 1856.33
    -3 1 12 1488.66
    3 1 -12 1992.4
    3 1 -12 2097.48
    -3 -1 12 1815.04
    3 -1 -12 1830.5
    -3 -1 12 1719.66
    3 -1 -12 1930.62
    3 1 -12 1990.47
    3 -1 -11 105.715
    -3 -1 11 154.666
    3 -1 -11 201.899
    3 1 -11 116.145
    -3 -1 11 143.528
    3 -1 -11 221.892
    -3 -1 11 88.9688
    -3 -1 11 30.1259
    -3 1 11 79.855
    -3 1 11 198.199
    3 1 -11 132.195
    -3 1 11 116.052
    -3 -1 11 80.7923
    -3 -1 10 23406.3
    -3 -1 10 26869.6
    -3 1 10 22140.7
    3 1 -10 22864.3
    3 -1 -10 23697
    3 -1 -10 21579
    -3 -1 10 25905.3
    -3 1 10 24504.5
    3 -1 -10 23720.7
    3 -1 -10 23116.1
    -3 -1 10 23388.5
    3 -1 -10 24043.5
    -3 -1 10 22463.6
    -3 1 10 23701.7
    -3 -1 10 24056.3
    3 1 -10 24915
    3 -1 -10 25144.3
    3 1 -10 23672.7
    -3 -1 9 23138.8
    3 -1 -9 23695.2
    -3 -1 9 22195.7
    3 -1 -9 24258.7
    -3 -1 9 26009.5
    -3 1 9 25742.6
    -3 -1 9 23124.2
    -3 -1 9 25109
    3 -1 -9 21628.3
    -3 1 9 25185.2
    3 -1 -9 24081.4
    3 -1 -9 23273.8
    -3 1 9 22848
    3 -1 -9 24091.2
    -3 -1 9 26387.1
    -3 1 9 22168.4
    -3 -1 9 22263.6
    -3 1 9 21287.5
    3 -1 -9 24013
    -3 -1 9 21373.6
    -3 1 9 21387.1
    -3 -1 9 24359.9
    3 1 -9 24383.1
    -3 1 9 25398.7
    3 1 -9 26140.6
    -3 1 8 4286.64
    -3 -1 8 4476.79
    3 -1 -8 3953.84
    -3 1 8 3854.65
    3 -1 -8 3845.32
    3 1 -8 5218.02
    -3 1 8 5144.2
    -3 -1 8 3871.78
    -3 1 8 3719.73
    3 1 -8 4613.95
    3 -1 -8 3458.32
    -3 1 7 1950.45
    3 1 -7 2167.46
    -3 -1 7 1760.1
    -3 -1 7 1941.54
    3 -1 -7 1718.32
    -3 1 7 2013.04
    3 1 -7 1570.08
    3 -1 -7 1566.51
    -3 1 7 3035.28
    -3 -1 7 1611.18
    -3 1 7 1953.9
    3 1 -7 2155.77
    3 -1 -7 1920.01
    3 -1 -7 1706.13
    -3 -1 6 7732.9
    -3 1 6 9008.94
    -3 1 6 8389.95
    3 -1 -6 7487.74
    3 -1 -6 8213.29
    -3 -1 6 8487.54
    3 -1 -6 8404.74
    3 1 -6 7996.15
    -3 -1 6 8799.66
    -3 1 6 8786.51
    3 1 -6 8946.94
    3 -1 -6 8542.07
    -3 -1 6 9513.98
    -3 1 5 6305.91
    -3 1 5 6724.36
    3 -1 -5 6619.16
    -3 1 5 6902.66
    3 1 -5 7303.23
    -3 -1 5 6662.03
    3 -1 -5 6036.46
    3 -1 -5 6670.94
    -3 -1 5 6214.47
    -3 -1 5 6925.68
    -3 1 5 6667.44
    3 1 -5 6716.4
    3 -1 -5 6253.14
    -3 1 5 5796.08
    3 1 -4 126118
    3 1 -4 129610
    3 -1 -4 134147
    -3 1 4 129867
    3 -1 -4 134956
    3 -1 -4 135458
    -3 -1 4 149159
    -3 1 4 132350
    -3 -1 4 130623
    3 1 -4 128248
    3 1 -4 131307
    -3 -1 4 131859
    -3 -1 4 133386
    -3 -1 4 129826
    -3 1 4 145470
    3 1 -4 131813
    3 -1 -4 129542
    3 1 -3 57266.3
    3 1 -3 49755.7
    3 -1 -3 49529.2
    -3 -1 3 48476.8
    -3 -1 3 52415.4
    -3 -1 3 57918.6
    -3 -1 3 53827.2
    -3 1 3 48287.9
    -3 1 3 54770.5
    3 -1 -3 54086.3
    3 1 -3 47361.1
    -3 -1 3 49236.2
    3 1 -3 48400.2
    -3 -1 3 48318.9
    3 -1 -3 51386.1
    -3 1 3 48837.3
    3 1 -3 50080.6
    3 1 -3 49705.9
    3 -1 -3 46908
    3 1 -2 14955.2
    -3 1 2 15399.3
    3 1 -2 15860.6
    -3 1 2 16340
    3 1 -2 15283
    -3 -1 2 16783.2
    3 1 -2 15298.9
    -3 1 2 17834.6
    3 1 -2 15409.8
    -3 1 2 15556.2
    -3 -1 2 14974.8
    3 1 -2 17666.6
    3 1 -2 17395.2
    3 1 -2 14508.8
    3 -1 -2 14453.8
    -3 -1 2 15719.9
    3 -1 -2 17392.3
    -3 -1 2 16015.1
    3 1 -2 16093.3
    3 1 -1 32615.2
    -3 -1 1 35783.2
    3 1 -1 35763.8
    -3 1 1 35038.8
    3 1 -1 32933.5
    3 1 -1 34737.5
    3 1 -1 33707.4
    -3 1 1 35310.2
    -3 1 1 31609.6
    3 1 -1 34023
    -3 1 1 35532.8
    3 1 -1 30700.1
    3 -1 -1 25699.1
    3 -1 -1 32762
    -3 -1 1 34386.6
    3 1 -1 38635.4
    -3 1 1 40653.1
    -3 -1 1 33503.1
    -3 -1 1 36165.9
    3 -1 0 20499.1
    -3 1 0 20920.1
    3 1 0 20464.6
    -3 -1 0 20005.4
    -3 -1 0 21084.6
    3 1 0 21887.5
    3 -1 0 20525
    -3 1 0 20076.7
    -3 -1 0 21530.8
    -3 1 0 21228.9
    3 1 0 19976.3
    3 1 0 20365.4
    3 -1 0 19975.2
    -3 -1 0 21734.4
    3 1 0 20289.7
    3 -1 0 21472.8
    3 1 0 21945.7
    -3 -1 0 20439.9
    3 -1 0 20598.7
    -3 -1 -1 225426
    3 -1 1 230354
    3 1 1 219537
    3 1 1 230845
    3 -1 1 223638
    3 1 1 230213
    -3 1 -1 211729
    -3 1 -1 230801
    3 1 1 236935
    -3 1 -1 232602
    -3 -1 -1 237350
    -3 1 -1 235253
    3 1 1 232786
    -3 -1 -1 233952
    -3 -1 -1 226181
    3 -1 1 230016
    -3 -1 -1 235912
    -3 -1 -1 237875
    3 -1 1 241925
    3 -1 1 211277
    -3 1 -1 261665
    3 1 1 247261
    -3 1 -1 230447
    3 -1 1 231765
    -3 1 -1 232333
    -3 1 -1 231898
    -3 -1 -2 1375.94
    3 -1 2 1783.2
    -3 -1 -2 1090.01
    3 1 2 1993.2
    3 -1 2 1530.57
    -3 1 -2 1842.06
    3 1 2 1493.82
    -3 1 -2 1857.03
    -3 1 -2 1703.72
    -3 -1 -2 1379.35
    -3 -1 -2 1719.21
    -3 1 -2 1839.31
    3 1 2 1857.37
    -3 -1 -2 1615.16
    3 -1 2 1739.1
    -3 1 -2 1790.87
    3 -1 2 1363.55
    3 1 2 1663.53
    -3 -1 -2 1603.38
    3 1 2 1540.51
    -3 1 -2 1678.99
    -3 1 -3 4934.32
    -3 1 -3 4883.4
    3 1 3 4322.02
    -3 -1 -3 4328.22
    3 1 3 5245.67
    -3 -1 -3 4727.25
    3 1 3 5166.35
    3 -1 3 5120.65
    -3 -1 -3 5222.97
    3 -1 3 4755.51
    -3 1 -3 4933.96
    -3 -1 -3 4734.52
    3 -1 3 4350.15
    3 1 3 4152.91
    3 1 3 4800.42
    -3 1 -3 4609.99
    -3 -1 -3 3942.64
    -3 -1 -4 1405.99
    3 -1 4 1462.08
    -3 -1 -4 804.621
    -3 1 -4 1276.67
    -3 -1 -4 1313.36
    3 1 4 1375.17
    -3 -1 -4 1376.09
    3 1 4 1013.33
    3 -1 4 1164.58
    3 1 4 1128.53
    -3 -1 -4 1186.75
    -3 1 -4 1261.73
    3 -1 4 1547.55
    -3 1 -4 1275.27
    3 1 4 1121.25
    -3 1 -4 1454.15
    -3 1 -5 1203.89
    -3 -1 -5 1093.04
    -3 -1 -5 994.414
    -3 1 -5 1249.04
    3 1 5 551.125
    3 -1 5 987.823
    3 1 5 1207.3
    3 1 5 930.086
    -3 -1 -5 988.545
    3 -1 5 1084.6
    3 1 5 672.025
    -3 1 -5 1260.01
    3 1 5 1320.21
    -3 1 -5 1032.2
    3 1 6 50718.8
    3 1 6 54081.9
    3 -1 6 49272.8
    3 -1 6 50645
    -3 -1 -6 50533.4
    3 -1 6 52753
    3 -1 6 51247.8
    3 1 6 51343
    -3 -1 -6 48661.2
    -3 -1 -6 47806.5
    3 1 6 50043.5
    3 -1 6 48434.2
    -3 -1 -6 49934.5
    3 -1 6 54259.8
    3 1 6 52001.1
    3 1 6 49033.6
    -3 1 -6 53060.6
    3 1 6 49611.7
    -3 -1 -6 50716.1
    3 1 6 51628.5
    -3 1 -6 53829.7
    3 1 6 51561.5
    3 -1 6 52201.9
    3 1 6 51278.6
    3 1 7 12180
    3 -1 7 12824.1
    3 1 7 12639.6
    3 -1 7 12142.1
    3 1 7 12166.1
    3 1 7 12873.4
    3 -1 7 12916.9
    3 1 7 11156.6
    3 -1 7 10982.2
    -3 -1 -7 12526.5
    3 -1 7 12837.3
    3 -1 7 12680.1
    -3 -1 -7 12430
    3 1 7 11826.2
    -3 -1 -7 12557
    -3 1 -7 12795.6
    3 1 7 13093.4
    3 -1 7 11577.6
    -3 1 -7 12609.8
    -3 -1 -7 11500.9
    3 1 7 12062.2
    3 1 7 12094.9
    3 1 8 916.624
    -3 -1 -8 876.895
    3 1 8 990.456
    -3 -1 -8 923.633
    3 -1 8 872.552
    3 1 8 867.206
    3 -1 8 805.071
    -3 1 -8 1143.94
    3 1 8 864.836
    3 -1 8 871.31
    -3 -1 -8 945.134
    -3 -1 -8 773.579
    3 -1 8 902.497
    3 1 8 926.37
    3 -1 8 712.49
    3 1 8 868.167
    3 -1 8 927.081
    3 -1 8 902.597
    3 1 9 332.609
    -3 -1 -9 260.25
    3 1 9 368.883
    -3 -1 -9 257.255
    3 -1 9 266.324
    3 -1 9 214.495
    3 -1 9 246.806
    3 -1 9 296.736
    3 1 9 363.474
    3 -1 9 219.245
    3 1 9 297.807
    3 1 9 312.588
    -3 -1 -9 253.078
    -3 -1 -9 270.516
    -3 1 -9 327.857
    3 1 9 271.914
    3 1 9 206.791
    -3 -1 -9 195.397
    3 -1 9 342.316
    -3 -1 -10 39.9248
    -3 1 -10 59.0424
    -3 -1 -10 29.9692
    3 1 10 -11.6661
    3 1 10 63.7536
    3 1 10 27.7298
    3 1 10 -49.1255
    -3 1 -10 56.9588
    3 -1 10 24.7315
    3 -1 10 30.1645
    -3 -1 -10 -6.45548
    3 -1 10 21.256
    -3 -1 -10 37.2511
    -3 -1 -10 24.2306
    3 1 10 30.3796
    3 -1 10 28.1462
    -3 2 12 512.145
    -3 -2 12 404.329
    3 -2 -12 444.862
    -3 -2 12 348.259
    3 2 -12 375.922
    -3 -2 12 394.355
    3 2 -12 327.903
    3 -2 -12 378.721
    -3 -2 12 451.563
    3 2 -12 235.15
    -3 2 12 296.122
    -3 -2 11 3175.31
    -3 2 11 3328.57
    3 2 -11 3003.83
    -3 -2 11 3310.88
    -3 2 11 3773.48
    -3 -2 11 3237.56
    3 -2 -11 3311.79
    -3 2 11 2919.94
    -3 -2 11 3381.67
    3 -2 -11 3594.45
    3 2 -11 2988.63
    3 -2 -11 2990.38
    -3 -2 11 3253.75
    3 2 -10 22368.7
    -3 2 10 22985.2
    3 2 -10 26449.9
    3 -2 -10 24808.2
    -3 -2 10 24539.9
    -3 -2 10 24714
    -3 2 10 27348
    -3 -2 10 22879.9
    3 -2 -10 25226.1
    3 -2 -10 22482
    -3 -2 10 25032.5
    -3 2 10 23558.6
    -3 -2 10 24263.8
    3 2 -10 24682.1
    -3 -2 10 23413.9
    3 2 -10 24934.7
    -3 2 10 25856.9
    -3 2 9 9559.36
    -3 2 9 9186.8
    -3 -2 9 9186.55
    -3 2 9 9039.55
    3 -2 -9 9433.83
    3 -2 -9 9065.22
    -3 -2 9 8717.6
    3 2 -9 10150.8
    3 2 -9 10199.4
    -3 -2 9 8909.83
    3 -2 -9 9533.76
    3 -2 -9 8890.34
    -3 -2 9 10017.6
    -3 -2 9 9339.02
    -3 2 9 11210.9
    -3 -2 9 9777.37
    -3 -2 9 9439.03
    -3 2 9 9996.53
    -3 2 9 11683.9
    -3 -2 8 1233.68
    3 -2 -8 1141.17
    -3 -2 8 1436.26
    -3 2 8 1715.51
    -3 -2 8 1338.38
    -3 2 8 1463.61
    3 -2 -8 1250.08
    -3 2 8 987.797
    -3 -2 8 1327.08
    -3 2 8 1629.24
    3 2 -8 1982.75
    3 -2 -8 1459.2
    3 -2 -8 1434.28
    3 -2 -8 1417.36
    -3 -2 8 1417.46
    -3 -2 8 1522.09
    -3 -2 8 1169.39
    -3 -2 8 1175.99
    -3 -2 8 1457.59
    3 2 -8 1583.76
    3 2 -8 1416.36
    -3 -2 8 1352.59
    -3 -2 8 1144.46
    3 -2 -7 1031.27
    -3 -2 7 1384.9
    3 2 -7 1614.44
    -3 2 7 1449.88
    3 -2 -7 1411.22
    -3 -2 7 1266.62
    -3 -2 7 1394.99
    3 -2 -7 1616.08
    -3 2 7 1474.12
    3 2 -7 542.368
    -3 -2 7 1252.61
    3 -2 -7 1472.02
    -3 2 7 1437.72
    -3 -2 7 1439.15
    -3 2 7 2402.54
    3 2 -7 1756.98
    -3 2 6 7223.11
    3 2 -6 8871.56
    -3 -2 6 6618.57
    -3 -2 6 6710.95
    3 2 -6 6911.48
    3 -2 -6 5684.85
    3 -2 -6 6611.9
    -3 2 6 3944.2
    3 2 -5 3490.42
    3 2 -5 3560.98
    -3 2 5 2509.5
    -3 -2 5 3746.2
    3 -2 -5 3031.47
    -3 2 5 3781.94
    3 2 -5 3131.3
    -3 2 5 3499.98
    3 -2 -5 3341.27
    -3 -2 5 3754.73
    3 2 -4 35576.4
    -3 -2 4 32689.2
    3 2 -4 32518.6
    -3 2 4 36820.1
    -3 -2 4 32106.5
    -3 -2 4 39121.1
    3 -2 -4 33914.4
    3 2 -4 34967
    -3 2 4 29307
    3 2 -4 36253.2
    3 -2 -4 33952.8
    -3 2 4 40072.7
    -3 -2 4 36610.2
    3 2 -4 35496.5
    3 2 -4 32232.1
    3 -2 -3 4312.69
    3 2 -3 3953.53
    3 2 -3 3946.4
    -3 2 3 4272.74
    -3 -2 3 3809.54
    -3 2 3 4849.45
    -3 2 3 4200.62
    -3 2 3 4222.33
    3 2 -3 3670.94
    -3 -2 3 3909.1
    3 2 -3 3805.85
    -3 -2 3 3968.23
    3 2 -3 4620.59
    3 -2 -3 4326.11
    3 2 -3 4585.01
    -3 2 3 5510.6
    3 2 -3 3758.37
    -3 -2 3 4113.51
    -3 -2 3 3901.76
    3 2 -2 12169
    3 2 -2 12196.2
    -3 2 2 13027.1
    3 -2 -2 12662.7
    3 2 -2 13009
    -3 -2 2 13355.9
    -3 -2 2 12860.6
    -3 2 2 12660.4
    3 2 -2 12742.2
    3 2 -2 12000.3
    -3 2 2 13244.6
    -3 2 2 13597.8
    -3 -2 2 13006.7
    3 2 -2 13253.3
    3 -2 -2 12609.9
    -3 -2 2 12605.6
    3 2 -2 12411.4
    -3 2 1 1677.44
    -3 2 1 1741.23
    3 2 -1 1730.41
    3 -2 -1 1837.58
    -3 2 1 1687.55
    -3 -2 1 1736.83
    3 2 -1 1500.08
    -3 2 1 1849.81
    3 2 -1 1744.91
    3 2 -1 1761.16
    -3 -2 1 1583.97
    -3 2 1 1895.53
    3 2 -1 1852.04
    -3 -2 1 1853.1
    -3 -2 1 1630.83
    -3 2 1 2155.96
    3 2 -1 1681.78
    3 2 -1 1439.26
    3 2 0 92546.7
    -3 -2 0 91444.3
    -3 2 0 96026
    3 2 0 91852.6
    -3 -2 0 94402.8
    3 -2 0 100162
    3 2 0 95545.2
    3 2 0 95062.3
    -3 -2 0 96408.9
    3 2 0 100991
    -3 2 0 100899
    3 2 0 96302.4
    -3 -2 0 96112.3
    3 -2 0 93199.4
    -3 2 0 106131
    3 2 1 152416
    3 2 1 147831
    3 2 1 152757
    -3 2 -1 158599
    3 -2 1 151571
    3 -2 1 150876
    3 2 1 144320
    -3 -2 -1 145891
    3 -2 1 159807
    -3 -2 -1 151834
    3 2 1 151288
    -3 -2 -1 148082
    -3 2 -1 159184
    3 2 1 151061
    -3 2 -1 152645
    3 2 1 150222
    -3 -2 -2 18528.4
    3 2 2 18869.1
    3 2 2 20012.8
    3 -2 2 19469.9
    -3 2 -2 18134.6
    3 2 2 17926.8
    -3 -2 -2 19472.1
    3 -2 2 18035.6
    3 2 2 18714.7
    -3 -2 -2 16880.2
    3 2 2 18826
    3 -2 2 17256.2
    -3 2 -2 17706.2
    3 2 2 18808
    -3 -2 -3 4256.32
    3 -2 3 3976.15
    3 2 3 4889.41
    3 2 3 4051.73
    -3 -2 -3 3870.37
    3 2 3 4587.4
    3 2 3 4756.41
    -3 2 -3 3742.68
    3 -2 3 4161.62
    -3 -2 -3 4131.73
    -3 -2 -3 4496.74
    3 -2 3 3824.32
    3 2 3 3428.11
    -3 2 -3 4189.31
    3 2 3 4227.55
    -3 -2 -4 5718.92
    -3 2 -4 6399.25
    3 2 4 7668.14
    3 2 4 7984.39
    -3 2 -4 6690.93
    3 -2 4 6495.18
    3 2 4 7541.87
    -3 -2 -4 6158.57
    -3 2 -4 6338.16
    -3 -2 -4 6151.32
    3 2 4 6607.05
    -3 2 -4 6543.32
    3 2 4 7356.65
    -3 -2 -5 33749
    3 -2 5 26628.8
    -3 -2 -5 35955.3
    3 2 5 33664.1
    3 -2 5 33309.4
    3 -2 5 32806.7
    3 2 5 42745.5
    3 -2 5 34730.7
    -3 -2 -5 35928.9
    -3 2 -5 33469.8
    3 2 5 40192.2
    -3 -2 -5 36887.8
    3 2 5 40822.5
    -3 -2 -5 32169.5
    -3 2 -5 33691.4
    -3 -2 -5 28071.7
    3 2 5 41481.7
    -3 2 -5 32114.2
    3 2 5 39247.9
    -3 -2 -5 36784.6
    3 -2 5 32820.1
    3 2 5 40516.6
    3 2 6 21077.4
    -3 -2 -6 19086
    3 -2 6 18097.8
    -3 2 -6 19681.6
    3 -2 6 19641.5
    3 2 6 19280.5
    -3 -2 -6 18926
    3 -2 6 17365.9
    3 2 6 19001
    3 -2 6 17825
    -3 -2 -6 19236.2
    -3 -2 -6 20792
    3 2 6 21440.7
    3 2 6 20765.9
    3 -2 6 16392.4
    3 -2 6 19654.6
    3 -2 6 19298.4
    -3 2 -6 19457.1
    3 2 6 21827.9
    -3 2 -6 18481
    3 2 7 7837.93
    -3 -2 -7 7573.76
    3 -2 7 6202.3
    3 2 7 7118.28
    3 -2 7 6800.48
    3 -2 7 7465.35
    3 2 7 6906.05
    3 2 7 7242.29
    3 2 7 7510.75
    -3 -2 -7 6656.6
    3 -2 7 6579.23
    -3 2 -7 7725.09
    -3 -2 -7 7085.72
    -3 -2 -7 7707.44
    -3 -2 -7 6249.62
    3 2 7 7580.58
    3 2 7 7512.47
    3 2 7 6885.87
    -3 2 -7 7236.2
    3 -2 7 7613.05
    3 -2 7 6700.11
    3 2 8 2596.84
    -3 -2 -8 2710.68
    3 2 8 2775.24
    3 -2 8 2752.13
    3 2 8 2771.74
    3 2 8 2538.29
    -3 -2 -8 2679.69
    -3 -2 -8 2598.33
    3 2 8 2596.02
    3 -2 8 2731.34
    -3 -2 -8 2545.5
    3 -2 8 2591.8
    3 -2 8 2676.55
    3 2 9 432.299
    3 2 9 560.595
    -3 -2 -9 608.331
    3 -2 9 620.602
    -3 -2 -9 529.87
    -3 -2 -9 520.413
    -3 -2 -9 657.588
    3 -2 9 511.574
    3 2 9 572.006
    3 2 9 496.383
    3 -2 9 550.211
    3 -2 9 573.83
    3 -2 10 267.468
    -3 -2 -10 328.311
    -3 -2 -10 314.464
    3 -2 10 311.067
    -3 -3 11 1355.33
    3 -3 -11 1804.97
    -3 3 11 1829.04
    -3 -3 11 1644.47
    3 -3 -11 1776.74
    -3 -3 11 1726.37
    -3 -3 11 2105.67
    3 -3 -11 1779.22
    3 3 -11 1536.18
    -3 3 10 1609.14
    -3 3 10 1833.06
    3 -3 -10 1385.41
    3 -3 -10 1419.2
    -3 -3 10 1209.82
    3 -3 -10 1424.76
    -3 -3 10 1283.56
    -3 -3 10 1347.85
    -3 -3 10 1327.21
    3 -3 -10 1423.85
    3 -3 -9 5761.91
    3 3 -9 6200.69
    -3 -3 9 6151.17
    -3 3 9 6074.52
    -3 3 9 8284.58
    3 3 -9 5453.63
    -3 3 9 7913.2
    3 -3 -9 5905.99
    -3 -3 9 5473.03
    -3 -3 9 5000.02
    3 -3 -9 6166.02
    -3 -3 9 6123.72
    3 -3 -9 6268.51
    -3 -3 9 5869.97
    -3 3 9 6782.99
    -3 -3 8 -110.442
    -3 -3 8 62.9878
    -3 -3 8 41.3008
    -3 3 8 136.899
    -3 -3 8 53.4067
    3 -3 -8 -61.5315
    -3 -3 8 39.2796
    3 3 -8 171.283
    3 -3 -8 29.1633
    3 -3 -8 12.2933
    3 -3 -8 -4.30622
    -3 -3 8 7.6425
    -3 -3 8 133.77
    3 3 -8 64.3366
    3 -3 -8 30.8743
    -3 3 8 59.9688
    3 3 -8 -66.3119
    3 -3 -7 12332.4
    -3 3 7 10573
    3 -3 -7 10993.9
    -3 -3 7 9814.86
    -3 -3 7 9093.21
    -3 -3 7 9614.93
    -3 -3 7 8670.73
    -3 3 7 6774.22
    3 3 -7 13421.1
    3 -3 -7 9931.78
    3 -3 -7 11048.5
    3 3 -7 10631.1
    3 -3 -7 11216.1
    -3 -3 7 11631.2
    -3 -3 7 10561.8
    -3 -3 7 10538.6
    3 3 -7 10001.9
    -3 3 7 11140.6
    -3 -3 6 16104.1
    -3 -3 6 15303.8
    3 3 -6 18440.7
    3 3 -6 19340
    -3 3 6 18766.5
    3 -3 -6 18838.3
    -3 -3 6 17037.2
    3 -3 -6 21947.1
    3 -3 -6 18762.8
    3 -3 -6 19432.9
    3 3 -6 24773.3
    -3 -3 6 19093.3
    3 3 -6 17781.6
    3 -3 -6 18262.7
    -3 -3 6 17794.1
    3 -3 -6 16635.7
    -3 -3 6 16844
    -3 -3 6 17389.6
    -3 3 6 18030.5
    3 -3 -6 18327.9
    -3 3 6 18825.4
    3 -3 -6 16650
    3 3 -6 14551.1
    -3 3 6 11773.7
    -3 -3 6 18308.8
    -3 3 6 16801.3
    3 3 -6 19705.8
    -3 -3 5 10277.8
    3 3 -5 10953.6
    3 -3 -5 10046.7
    3 -3 -5 10292.3
    -3 3 5 11153.2
    3 3 -5 10432.6
    -3 -3 5 10022.8
    3 -3 -5 11018.8
    -3 -3 5 10107.9
    -3 -3 5 10467.3
    -3 -3 5 9366.04
    3 -3 -5 12352.7
    3 -3 -5 10067.8
    -3 -3 5 8915.09
    -3 -3 5 10040.5
    -3 -3 5 9654.99
    3 3 -5 10859.3
    -3 -3 5 10291
    3 -3 -5 9187.1
    3 -3 -5 10909.4
    3 3 -5 8350.8
    -3 3 5 10841.2
    3 -3 -5 10146.8
    3 3 -5 9917.3
    -3 -3 4 74245.8
    -3 3 4 72182.4
    3 3 -4 62980.4
    3 3 -4 68658.3
    -3 3 4 67854.5
    3 -3 -4 66856.5
    3 3 -4 68167.2
    -3 -3 4 60937.2
    -3 3 4 68815.4
    3 -3 -4 58837.3
    3 3 -4 59280.6
    3 -3 -4 66400.2
    3 3 -4 62870.1
    -3 3 3 20716.1
    3 3 -3 21272
    -3 3 3 22563
    -3 -3 3 19721.7
    -3 3 3 21219.1
    3 3 -3 19896.4
    3 3 -3 21100.8
    3 3 -3 19199.7
    3 3 -3 18242.8
    3 -3 -3 19011.4
    -3 3 3 24132.8
    3 -3 -3 21845.3
    3 3 -3 21281.9
    3 3 -3 20212.7
    -3 -3 3 22340.6
    3 3 -2 865.888
    3 3 -2 1343.31
    -3 -3 2 1081.6
    3 3 -2 932.768
    -3 -3 2 680.108
    3 3 -2 1035.7
    -3 3 2 1126.09
    3 3 -2 929.785
    3 3 -2 897.961
    3 -3 -2 931.317
    -3 -3 2 943.982
    -3 3 2 1164.25
    3 -3 -2 1203.59
    -3 3 2 1260.29
    -3 3 2 566.793
    3 3 -2 993.394
    3 3 -1 3622.25
    3 3 -1 3682.54
    3 3 -1 3842.88
    -3 3 1 3946.03
    3 3 -1 3994.09
    -3 -3 1 3648.98
    -3 3 1 3304.6
    3 3 -1 3682.64
    3 -3 -1 3636.77
    -3 -3 1 4126.34
    -3 3 1 4354.26
    3 3 -1 3654.93
    3 -3 -1 4174.28
    -3 3 1 4867.19
    -3 -3 1 3499.3
    3 3 -1 3598.55
    3 3 0 4479.6
    -3 3 0 4016.55
    -3 3 0 4346.66
    3 3 0 4653.45
    3 3 0 4308.95
    -3 -3 0 3917.06
    3 -3 0 4519.86
    -3 -3 0 4327.47
    -3 3 0 5279.99
    3 3 0 4826.44
    3 3 0 4590.7
    3 -3 0 4694.01
    -3 -3 0 4750.83
    -3 3 0 5665.25
    -3 3 0 3515.05
    3 3 0 4160.08
    -3 -3 -1 24515.5
    3 -3 1 26788.5
    -3 3 -1 18699.3
    3 -3 1 25903.4
    3 3 1 26392
    3 3 1 25728.5
    3 3 1 28199
    3 3 1 25587.5
    -3 -3 -1 26210.8
    -3 3 -1 29783
    3 3 1 27618.1
    -3 -3 -1 25269.4
    3 3 1 24761.4
    3 3 1 22813.8
    -3 3 -1 30573.9
    3 3 2 20691.4
    -3 -3 -2 24163.2
    3 3 2 22477.9
    3 3 2 20206.9
    3 -3 2 21910.7
    -3 -3 -2 18954.8
    3 3 2 20806.8
    3 3 2 22009.3
    -3 -3 -2 20361.6
    3 -3 2 20493.2
    3 3 2 22823.3
    -3 -3 -2 18671.9
    -3 -3 -2 20757.8
    3 3 2 18955.4
    -3 -3 -2 19380.1
    3 3 3 20490.4
    -3 -3 -3 22449.6
    3 -3 3 18906.1
    3 -3 3 19655.3
    -3 -3 -3 21699.9
    3 3 3 20439.4
    -3 3 -3 20706.9
    3 3 3 23149.2
    -3 -3 -3 19227.2
    3 3 3 19182.7
    3 -3 3 20993.1
    3 3 3 18817.7
    3 -3 3 21390.8
    -3 -3 -3 26538.6
    -3 3 -3 20338.8
    -3 -3 -3 20586.1
    3 3 3 20731.6
    3 -3 3 19880.8
    3 3 3 18674.9
    -3 -3 -4 4423.21
    3 -3 4 3685.18
    3 -3 4 3225.56
    -3 3 -4 3895.64
    3 -3 4 3498.72
    -3 -3 -4 4620.25
    3 3 4 3992.4
    -3 -3 -4 3735.9
    -3 -3 -4 4274.19
    3 3 4 4450.29
    3 3 4 4281.9
    3 3 4 4463.24
    3 3 4 4420.82
    -3 3 -4 3697.12
    -3 -3 -4 4357.78
    3 -3 4 3558.14
    3 3 4 4574.03
    3 -3 5 20884
    -3 3 -5 20758.2
    -3 -3 -5 24982.7
    -3 -3 -5 23222.9
    -3 -3 -5 23511.8
    3 3 5 26277.6
    3 3 5 28012.4
    3 -3 5 20208.3
    3 3 5 25542.7
    -3 3 -5 20255.6
    3 3 5 26618.3
    3 -3 5 20761.5
    3 3 5 28149
    3 3 5 26686.7
    3 3 6 363.324
    3 3 6 331.416
    -3 -3 -6 279.791
    3 -3 6 246.677
    3 3 6 350.008
    3 3 6 354.627
    -3 -3 -6 302.235
    -3 -3 -6 232.736
    3 3 6 309.734
    3 3 6 402.47
    -3 -3 -6 306.812
    3 3 6 386.107
    3 -3 6 221.007
    3 -3 7 1357.82
    3 3 7 1669.19
    3 3 7 1751.9
    -3 -3 -7 1449.68
    3 3 7 1665.56
    3 3 7 1597.84
    3 3 7 1819.72
    3 3 7 1219.21
    -3 -3 -7 1498.49
    3 3 7 1573.94
    -3 -3 -7 1518.46
    3 -3 7 1253.67
    -3 -3 -7 1575.06
    -3 -3 -8 3910.34
    3 3 8 3952.06
    3 3 8 3267.93
    3 -3 8 3523.39
    3 3 8 3970.31
    -3 -3 -8 3605.86
    3 3 8 3855.87
    -3 -3 -8 4006.09
    3 -3 8 3441.03
    3 3 8 3214.89
    -3 -3 -8 3913.99
    3 3 9 1461.91
    -3 -3 -9 1572.82
    3 3 9 1607.23
    3 -3 9 1324.41
    3 -4 -10 221.577
    -3 -4 10 171.949
    -3 4 10 219.306
    -3 4 10 170.655
    -3 -4 10 132.766
    -3 -4 10 134.745
    -3 4 9 5368.3
    3 -4 -9 5766.22
    -3 -4 9 4691.6
    -3 4 9 6641.56
    -3 -4 9 4578.46
    -3 4 9 6661.89
    3 -4 -9 5445.12
    -3 -4 9 5844.21
    3 -4 -8 5299.01
    -3 -4 8 5020.65
    -3 -4 8 4935.87
    3 -4 -8 6308.69
    3 -4 -8 5755.79
    -3 -4 8 5842.41
    -3 -4 8 5216.2
    -3 4 8 5535.65
    3 -4 -8 6269.53
    3 -4 -7 343.613
    -3 -4 7 283.596
    3 -4 -7 420.357
    -3 4 7 395.481
    3 -4 -7 432.35
    -3 -4 7 199.797
    -3 4 7 391.094
    3 -4 -7 427.855
    -3 -4 7 347.256
    3 -4 -7 355.921
    -3 -4 7 273.573
    3 4 -6 793.874
    3 -4 -6 1207.06
    -3 -4 6 917.776
    3 -4 -6 927.419
    -3 4 6 1011.74
    -3 4 6 1163.57
    -3 -4 6 1105.58
    -3 -4 6 921.288
    3 -4 -6 1109.61
    -3 -4 6 803.585
    3 4 -6 683.344
    3 -4 -6 1088.74
    -3 -4 6 1008.59
    3 -4 -6 1020.28
    -3 -4 6 892.743
    -3 -4 6 713.368
    3 -4 -6 1014.42
    -3 -4 5 2640.26
    -3 4 5 2321.92
    3 4 -5 2056.99
    3 -4 -5 2697.06
    -3 -4 5 2278.38
    -3 4 5 2429.75
    3 -4 -5 2747.61
    -3 4 5 2579.48
    3 -4 -5 2854.77
    -3 -4 5 2793.42
    3 -4 -5 2975.44
    -3 -4 5 2071.64
    -3 -4 5 2337.56
    3 -4 -5 2784.85
    -3 -4 5 2504.54
    -3 -4 5 2640.7
    3 -4 -5 2452.72
    -3 -4 5 2543.24
    3 4 -5 2200.03
    3 4 -4 16567.4
    -3 -4 4 18765
    3 4 -4 17169.5
    -3 -4 4 17550.5
    -3 4 4 17550.8
    3 4 -4 17578.8
    -3 -4 4 18652.2
    -3 -4 4 15383.9
    -3 -4 4 17753.3
    -3 -4 4 17687.4
    3 -4 -4 19891.7
    3 -4 -4 17858.4
    -3 4 4 17096.3
    3 -4 -4 21447.7
    3 -4 -4 18688
    -3 4 4 15747.5
    3 -4 -4 19559.5
    3 -4 -4 19509.6
    3 4 -3 13874.7
    -3 -4 3 13385.1
    3 -4 -3 14482.6
    -3 -4 3 12477.8
    -3 4 3 12118.7
    3 4 -3 12857.1
    3 -4 -3 15376.3
    -3 -4 3 11962
    -3 -4 3 13664.3
    -3 -4 3 12611.7
    -3 -4 3 14532.3
    3 -4 -3 14118.2
    3 -4 -3 13264.2
    -3 4 3 13109.1
    3 4 -3 11990.1
    -3 -4 3 14149.6
    -3 -4 3 10958.8
    3 -4 -3 14046.9
    -3 -4 3 12997.4
    -3 4 3 14071.9
    3 4 -2 9886.18
    -3 -4 2 9090.7
    -3 -4 2 10176.8
    3 -4 -2 11130.4
    -3 4 2 8573.95
    3 4 -2 10043.5
    -3 -4 2 10524.5
    -3 -4 2 9163.54
    -3 -4 2 8374.08
    -3 -4 2 8566.97
    -3 4 2 10491.9
    3 -4 -2 11537.1
    3 -4 -2 11157.5
    -3 -4 2 10301.2
    3 4 -2 8810.76
    3 -4 -2 10412.2
    -3 4 2 11153.9
    -3 -4 1 3924.07
    -3 -4 1 3754.07
    -3 -4 1 4252.19
    -3 4 1 3176.78
    3 -4 -1 4897.7
    3 4 -1 4191.19
    -3 -4 1 4151.1
    -3 4 1 3954.35
    -3 -4 1 4286.58
    3 -4 -1 4491.71
    3 4 -1 3960.44
    3 -4 -1 5407.97
    -3 -4 1 3735.13
    3 -4 -1 4437.05
    -3 4 1 4567.9
    3 -4 -1 4178.97
    -3 -4 1 3878.6
    -3 -4 0 140.724
    3 4 0 88.3041
    -3 -4 0 45.4775
    -3 -4 0 91.926
    -3 4 0 119.449
    -3 -4 0 83.075
    -3 -4 0 116.043
    -3 4 0 -9.47378
    3 -4 0 96.5897
    3 4 0 153.383
    3 4 0 46.1718
    -3 -4 0 128.751
    -3 4 0 -189.557
    3 -4 0 117.361
    -3 -4 0 90.3747
    -3 -4 0 42.7858
    -3 -4 -1 14871.1
    3 4 1 16025.3
    3 4 1 16597.3
    -3 -4 -1 16905
    -3 -4 -1 19172.3
    -3 -4 -1 14877.3
    -3 -4 -1 16941.4
    3 4 1 15843.2
    -3 -4 -1 15337
    -3 -4 -1 16106.9
    3 4 1 17230.4
    3 4 1 15972.7
    3 -4 1 17467.1
    -3 -4 -1 19617
    3 -4 1 17193.5
    3 4 2 6623.59
    -3 -4 -2 5730.26
    -3 -4 -2 7617.51
    -3 -4 -2 6122.62
    -3 -4 -2 5823.14
    3 4 2 6644.72
    3 4 2 7122.36
    3 4 2 6287.4
    3 4 2 6732.47
    3 -4 2 6987.07
    -3 -4 -2 7851.12
    -3 -4 -3 2411.01
    -3 -4 -3 2137.61
    3 4 3 2547.72
    3 4 3 2306.51
    3 4 3 2171.92
    -3 -4 -3 2296.29
    3 4 3 2439.37
    3 4 3 2254.41
    3 4 4 217.656
    -3 -4 -4 227.256
    3 4 4 276.161
    -3 -4 -4 195.655
    3 4 4 216.061
    3 4 4 208.905
    -3 -4 -4 228.354
    3 4 4 158.663
    -3 -4 -5 6046.84
    -3 -4 -5 4397.07
    3 -4 5 4310.1
    3 4 5 6294.37
    3 4 5 6644.73
    -3 -4 -5 5567.1
    3 4 5 5426.23
    -3 -4 -5 6531.12
    -3 -4 -5 5234.43
    3 4 5 6331.34
    3 4 5 5911.32
    3 4 6 1776.1
    3 4 6 2201.11
    3 4 6 2601.21
    3 4 6 2334.8
    -3 -4 -6 2157.51
    3 4 6 2317.36
    3 -4 6 1498.14
    -3 -4 -6 1770.13
    3 4 6 1878.72
    3 4 6 2114.76
    3 4 7 10234.9
    3 4 7 9912.87
    -3 -5 7 1602.41
    -3 5 7 2038.83
    -3 -5 7 1268.52
    3 -5 -7 1681.6
    -3 5 7 1956.18
    -3 -5 7 1433.6
    -3 -5 6 729.207
    -3 5 6 876.36
    -3 -5 6 653.664
    3 -5 -6 793.834
    3 -5 -6 824.831
    -3 -5 6 623.815
    3 -5 -6 751.845
    -3 -5 5 30773
    -3 5 5 18438.2
    -3 -5 5 24824
    3 -5 -5 32824.7
    3 -5 -5 30061.7
    3 -5 -5 34393.2
    -3 -5 5 23994.3
    3 -5 -5 30959.9
    -3 -5 4 6923.2
    3 -5 -4 8122.77
    -3 -5 4 6063.53
    3 -5 -4 6813.68
    3 -5 -4 8159.5
    -3 -5 4 6372.06
    3 -5 -4 7424.06
    -3 -5 3 676.913
    3 -5 -3 744.571
    -3 -5 3 464.188
    3 -5 -3 754.819
    3 -5 -3 690.776
    -3 -5 3 486.716
    3 -5 -2 1272.58
    -3 -5 2 1127.03
    -3 -5 2 1142.99
    -3 -5 2 1013.04
    -3 -5 2 1058.99
    3 -5 -2 1204.54
    -3 -5 2 1144.35
    3 -5 -2 1409.29
    -3 -5 2 1366.93
    -3 -5 2 1177.43
    -3 -5 1 1751.73
    -3 -5 1 1992.28
    3 -5 -1 1891.52
    3 5 -1 1334.53
    3 -5 -1 1657.93
    -3 -5 1 1573.5
    3 -5 -1 1692.87
    -3 -5 1 1448
    -3 -5 1 1811.61
    -3 -5 1 1369.51
    -3 -5 0 7210.64
    -3 -5 0 8658.83
    3 5 0 6258.35
    -3 -5 0 6995.58
    -3 -5 0 7275.38
    -3 -5 0 9301.83
    3 -5 0 8282.56
    -3 -5 0 5189.89
    3 5 0 6051.64
    3 -5 0 7500.99
    -3 -5 -1 5118.11
    -3 -5 -1 6049.66
    3 -5 1 5625.76
    -3 -5 -1 5593.19
    -3 -5 -1 4960.32
    3 5 1 4535.41
    3 -5 1 5743.66
    3 5 1 4241.38
    -3 -5 -1 3952.15
    3 5 1 4475.93
    3 5 1 4375.11
    -3 -5 -2 3376.89
    3 5 2 3016.22
    3 5 2 3192.37
    3 5 2 3096.72
    -3 -5 -2 3252.24
    -3 -5 -2 3821.3
    -3 -5 -2 2055.7
    3 5 2 2859.98
    3 5 2 2837.61
    -3 -5 -2 2669.44
    3 5 3 209.498
    -3 -5 -3 187.082
    3 5 3 298.674
    -3 -5 -3 249.405
    3 5 3 221.097
    -3 -5 -3 215.002
    3 5 3 228.188
    -3 -5 -4 -18.592
    3 5 4 48.3018
    -3 -5 -4 35.2656
    3 5 4 23.591
    3 5 4 21.5843
    3 5 4 52.154
    -4 0 13 1326.85
    -4 0 13 1081.4
    4 0 -13 1312.49
    4 0 -13 1471.09
    4 0 -13 1429.54
    4 0 -13 1287.8
    4 0 -12 517.007
    4 0 -12 547.212
    -4 0 12 336.846
    -4 0 12 377.731
    -4 0 12 343.75
    -4 0 12 440.266
    4 0 -12 532.347
    -4 0 11 1452.33
    -4 0 11 1620.24
    -4 0 11 1599.83
    -4 0 11 1897.04
    -4 0 11 1439.65
    4 0 -11 1860.37
    4 0 -11 1466.8
    4 0 -11 1544.38
    -4 0 10 16704
    -4 0 10 13703.5
    -4 0 10 14810.2
    4 0 -10 14927.9
    -4 0 10 15879.9
    4 0 -10 14333.9
    -4 0 10 15512.5
    -4 0 10 12777.5
    -4 0 10 14429.4
    4 0 -10 14934.6
    -4 0 9 129137
    4 0 -9 116881
    4 0 -9 129143
    -4 0 9 123013
    -4 0 9 121510
    -4 0 9 120541
    4 0 -9 130638
    4 0 -9 118904
    4 0 -9 119770
    -4 0 9 111605
    -4 0 9 119738
    -4 0 9 131730
    4 0 -9 130284
    -4 0 9 125281
    4 0 -9 118732
    4 0 -8 11799.2
    -4 0 8 10037.2
    -4 0 8 10251.2
    4 0 -8 9204.65
    -4 0 8 10066.6
    4 0 -8 10030.1
    -4 0 7 5650.5
    4 0 -7 4935.87
    4 0 -7 6732.15
    -4 0 7 6242.31
    -4 0 7 5828.3
    4 0 -7 5449.21
    4 0 -6 433.498
    -4 0 6 409.38
    -4 0 6 546.983
    4 0 -6 314.059
    4 0 -6 273.868
    -4 0 6 542.917
    -4 0 6 443.593
    4 0 -5 124.037
    4 0 -5 76.7412
    4 0 -5 52.6086
    -4 0 5 74.9209
    -4 0 5 156.621
    -4 0 5 202.507
    4 0 -5 111.641
    -4 0 5 108.687
    4 0 -5 104.026
    -4 0 5 147.501
    -4 0 5 26.531
    4 0 -4 1266.46
    -4 0 4 1172.86
    4 0 -4 903.282
    4 0 -4 1439.59
    -4 0 4 1220.76
    -4 0 4 1144.7
    -4 0 4 983.156
    4 0 -4 1097.68
    4 0 -4 1235.14
    -4 0 4 1535.6
    -4 0 4 1064.91
    -4 0 4 1200.86
    4 0 -4 1197.6
    4 0 -3 22365.1
    -4 0 3 24152.5
    4 0 -3 23953.4
    -4 0 3 24073.6
    4 0 -3 24814.5
    -4 0 3 26348.8
    -4 0 3 24228.3
    4 0 -3 23952.6
    -4 0 3 25185.1
    -4 0 3 25887.2
    4 0 -3 23376.8
    -4 0 2 47996.9
    4 0 -2 52293.6
    4 0 -2 48702.4
    -4 0 2 49354.5
    -4 0 2 51257.6
    4 0 -2 44562.2
    -4 0 2 50328.6
    4 0 -2 47744.5
    -4 0 2 53562.6
    -4 0 2 49273.3
    4 0 -2 48754
    -4 0 1 34095.7
    -4 0 1 35509.7
    4 0 -1 36961.4
    4 0 -1 35199.1
    -4 0 1 36056.4
    4 0 -1 33461.9
    4 0 -1 33208.9
    -4 0 1 32586
    -4 0 1 33974.8
    -4 0 1 34396.7
    4 0 -1 33223.9
    4 0 -1 32869.2
    -4 0 0 294.189
    -4 0 0 264.26
    4 0 0 256.937
    4 0 0 281.95
    4 0 0 303.386
    -4 0 0 259.579
    -4 0 0 265.574
    4 0 0 316.916
    4 0 0 229.582
    4 0 0 279.339
    -4 0 0 182.652
    4 0 0 353.881
    4 0 0 267.628
    -4 0 -1 6624.57
    -4 0 -1 6508.41
    4 0 1 7244.58
    -4 0 -1 6664.82
    -4 0 -1 6701.82
    4 0 1 6550.81
    -4 0 -1 6798.71
    4 0 1 6831.03
    4 0 1 6463.62
    -4 0 -1 5313.71
    4 0 1 6587.83
    4 0 1 6712.15
    4 0 1 6245.45
    -4 0 -2 93059.5
    -4 0 -2 91034.1
    4 0 2 83669.4
    -4 0 -2 81618.4
    4 0 2 94276.4
    4 0 2 92833.3
    -4 0 -2 93370.4
    4 0 2 97964.5
    4 0 2 92698.5
    4 0 2 93615.1
    4 0 2 105113
    4 0 2 97679.1
    4 0 2 86111.3
    -4 0 -2 91656.8
    4 0 3 13779.7
    -4 0 -3 14539.1
    4 0 3 14211
    -4 0 -3 13807
    -4 0 -3 14533
    4 0 3 14276
    4 0 3 14319.4
    4 0 3 13782.2
    -4 0 -3 12575.5
    -4 0 -4 -15.7724
    4 0 4 -7.5981
    4 0 4 -10.5027
    -4 0 -4 43.9466
    -4 0 -4 31.9134
    4 0 4 128.377
    4 0 5 4027.85
    4 0 5 3910.45
    4 0 5 4062.4
    -4 0 -5 3888.67
    4 0 5 3474.9
    -4 0 -5 4089.41
    -4 0 -5 3862.38
    4 0 5 3880.76
    4 0 5 4221.18
    -4 0 -5 3943.57
    4 0 5 4018.83
    4 0 5 3735.08
    4 0 5 3758.75
    4 0 5 3967.5
    4 0 6 5696.74
    4 0 6 5879.6
    -4 0 -6 5479.59
    4 0 6 5604.69
    -4 0 -6 5839.29
    4 0 6 5505.83
    4 0 6 5339.46
    4 0 6 5949.73
    -4 0 -6 6000.94
    -4 0 -6 5808.91
    4 0 6 5326.58
    4 0 7 55098.1
    4 0 7 56495.2
    -4 0 -7 53602.5
    4 0 7 56567.7
    4 0 7 54632
    -4 0 -7 55813
    4 0 7 53560.8
    -4 0 -7 55699.6
    4 0 7 56332.7
    4 0 8 8259.32
    4 0 8 8485.4
    4 0 8 8810.86
    4 0 8 8838.94
    -4 0 -8 8836.45
    -4 0 -8 8392.25
    -4 0 -8 9204.44
    -4 0 -9 616.638
    4 0 9 699.276
    4 0 9 557.351
    -4 0 -9 600.817
    4 0 9 631.084
    -4 0 -9 710.515
    -4 0 -9 436.706
    -4 0 -10 -14.7342
    4 0 10 -7.56908
    -4 1 13 671.963
    -4 1 13 590.419
    4 1 -13 601.365
    -4 -1 13 580.935
    4 1 -13 724.821
    -4 -1 13 590.968
    4 1 -13 624.014
    4 -1 -13 509.892
    4 -1 -13 651.342
    4 -1 -13 586.603
    4 -1 -13 706.89
    4 1 -13 702.936
    4 1 -12 242.265
    4 -1 -12 284.76
    -4 1 12 452.619
    -4 -1 12 313.613
    -4 -1 12 348.311
    4 -1 -12 242.067
    4 1 -12 330.449
    -4 1 12 206.525
    4 -1 -12 224.77
    -4 -1 12 320.722
    -4 1 12 251.439
    4 -1 -12 318.089
    4 1 -12 287.08
    -4 -1 11 3259.73
    4 -1 -11 3682.51
    -4 -1 11 3718.61
    -4 -1 11 3635.2
    -4 -1 11 3853.92
    4 1 -11 3586.27
    4 -1 -11 3663.02
    -4 -1 11 3482.72
    -4 1 11 3580.02
    -4 1 11 3344.58
    4 -1 -11 3532.76
    4 1 -11 3822.23
    4 -1 -11 3637.55
    4 1 -11 3771.51
    -4 1 10 32688.7
    -4 -1 10 29528.7
    -4 -1 10 31485.2
    -4 1 10 33067.6
    -4 -1 10 34439.5
    4 -1 -10 28452.6
    -4 -1 10 35635
    4 -1 -10 31923.9
    -4 1 10 27477.2
    4 1 -10 33157.3
    4 -1 -10 32604.1
    4 -1 -10 33160.2
    4 1 -10 32984.5
    -4 -1 10 28508.1
    -4 -1 10 33479.5
    -4 -1 10 32312.8
    4 -1 -10 31772.4
    -4 -1 10 32356.5
    4 1 -9 43740.8
    -4 1 9 40899.1
    -4 1 9 44990.3
    4 -1 -9 37086.7
    -4 -1 9 42839.9
    -4 1 9 42241.4
    4 -1 -9 41952.9
    4 -1 -9 40804.2
    -4 -1 9 43827.4
    -4 -1 9 39659.5
    -4 -1 9 45069.9
    -4 -1 9 35544.6
    -4 -1 9 42696.3
    -4 1 9 39873.7
    4 1 -9 44539.2
    -4 -1 9 43050.2
    -4 -1 9 41501.7
    4 -1 -9 41468.2
    4 1 -9 41154.8
    -4 -1 9 40046.3
    -4 1 9 43772.9
    4 1 -9 42963.7
    -4 -1 9 38806.4
    4 1 -8 8043.01
    -4 1 8 8140.09
    4 -1 -8 7397
    -4 -1 8 8655.81
    -4 -1 8 7987.65
    -4 -1 8 7680.57
    -4 -1 8 7927.37
    4 -1 -8 8157.42
    4 -1 -8 7236.92
    4 1 -8 10888.5
    -4 -1 8 7693.31
    -4 1 8 8740.69
    -4 1 8 8331.78
    4 -1 -8 8031.61
    -4 1 8 8826.7
    -4 -1 8 8424.67
    -4 1 8 8285.03
    4 1 -8 7803.27
    4 -1 -8 7852.18
    -4 -1 8 8775.74
    4 1 -8 7365.41
    -4 1 8 9987.27
    -4 -1 8 7941.61
    4 1 -8 8637.23
    -4 1 7 4514.15
    4 -1 -7 4388.66
    4 1 -7 4562.91
    -4 -1 7 4739.7
    4 -1 -7 4066.89
    4 1 -7 4285.27
    -4 -1 7 4714.42
    4 1 -7 4240.57
    4 1 -7 4726.6
    4 -1 -7 3827.29
    4 1 -7 4503.59
    -4 -1 7 4957.72
    -4 -1 7 5091.51
    -4 1 7 4588.49
    4 1 -7 4956.5
    4 1 -6 25168.4
    4 1 -6 16863.5
    4 -1 -6 23973.9
    -4 1 6 25415.1
    4 -1 -6 24286.9
    -4 -1 6 25405.2
    4 1 -6 20186.3
    -4 1 6 26609.7
    4 1 -6 24454.6
    4 -1 -6 23975.3
    4 1 -6 23187.2
    -4 -1 6 22790.8
    -4 1 6 25631.8
    -4 -1 6 25965
    4 1 -6 27458.3
    4 1 -5 23928.7
    4 1 -5 16530.2
    -4 -1 5 24367
    4 -1 -5 22674.1
    -4 -1 5 24822.9
    4 1 -5 26998.7
    4 -1 -5 22287.9
    -4 -1 5 22188.1
    -4 1 5 24831.4
    -4 1 5 24009.4
    4 1 -5 23729.3
    -4 -1 5 25217.4
    4 -1 -5 23266.6
    4 1 -5 21979
    -4 -1 5 20445.3
    -4 1 5 24746.4
    4 1 -5 21927.5
    4 1 -4 56410.3
    -4 -1 4 56145.2
    -4 1 4 59761.1
    4 1 -4 71120.6
    4 -1 -4 59745.4
    -4 -1 4 63442.5
    4 -1 -4 59101.4
    4 1 -4 60076.9
    -4 -1 4 59539.5
    4 -1 -4 60603.1
    4 1 -4 56657.7
    -4 1 4 63289.5
    -4 -1 4 60649.4
    4 1 -4 58365.4
    -4 1 4 53430.4
    -4 -1 4 63260.3
    4 1 -4 57891.2
    4 1 -3 2430.47
    -4 -1 3 2802.52
    -4 1 3 2805.57
    -4 1 3 2526.84
    -4 -1 3 2359.47
    4 -1 -3 2994.39
    4 1 -3 2374.15
    4 -1 -3 2597.07
    4 1 -3 2781.64
    4 1 -3 2453.83
    -4 -1 3 2364.31
    4 1 -3 3044.07
    -4 1 3 1537.18
    4 1 -3 2955.41
    4 1 -2 40110.5
    4 -1 -2 45264.2
    -4 1 2 39336.4
    -4 1 2 42679
    -4 -1 2 41571.7
    -4 1 2 41711.7
    -4 -1 2 38558.9
    4 1 -2 39950.1
    4 1 -2 40653
    -4 -1 2 37898.9
    4 1 -2 39678.6
    4 1 -2 38253.8
    4 1 -2 40822.7
    4 -1 -2 39254.2
    4 1 -2 42412.2
    -4 -1 2 42678.6
    -4 -1 1 14356.9
    -4 1 1 14437.1
    -4 1 1 14984.1
    -4 -1 1 13407
    4 1 -1 14477.4
    4 -1 -1 13788.4
    4 1 -1 13658.5
    -4 1 1 14739.3
    4 -1 -1 13771.6
    -4 1 1 14596.2
    -4 -1 1 14195
    4 1 -1 13223.5
    4 1 -1 13810.9
    4 1 -1 12357.6
    4 -1 -1 14045.6
    -4 -1 1 15154.5
    -4 1 1 13903.1
    4 -1 -1 13711.3
    4 1 -1 14278.7
    -4 -1 0 51981.3
    -4 -1 0 52209.8
    -4 1 0 57302
    4 1 0 54450.4
    -4 1 0 52403.3
    -4 -1 0 50606.1
    4 -1 0 50615.5
    4 1 0 51658.7
    4 1 0 55427.7
    -4 1 0 54474.3
    4 -1 0 46794.6
    -4 1 0 54539
    -4 -1 0 53117.3
    4 1 0 50325.4
    4 1 0 46661.6
    4 -1 0 54770.6
    -4 -1 0 59662.2
    -4 1 0 53293.7
    4 -1 0 50355
    4 1 0 51596.1
    -4 -1 -1 70984.1
    -4 -1 -1 72883.6
    -4 1 -1 73504.1
    4 1 1 76105.8
    -4 -1 -1 69279.4
    -4 -1 -1 68590.4
    4 -1 1 71273.5
    4 -1 1 75520
    4 1 1 73590
    4 -1 1 68484.8
    -4 -1 -1 70693.9
    -4 1 -1 74230
    -4 1 -1 79670.1
    4 1 1 73304.2
    4 1 1 69007.9
    -4 -1 -1 78755
    -4 1 -1 74505.5
    4 -1 1 68937.5
    4 1 1 70568.5
    -4 1 -1 72976.1
    -4 -1 -2 26267.3
    -4 -1 -2 28612.4
    4 1 2 28531.3
    -4 1 -2 30603.6
    4 -1 2 31387.9
    -4 1 -2 30417.6
    4 -1 2 29026.9
    4 1 2 30495.1
    -4 -1 -2 28371.7
    -4 -1 -2 24636.6
    4 1 2 27932.6
    4 1 2 30721
    -4 -1 -2 26716.9
    4 -1 2 29734.8
    4 1 2 27173.2
    4 1 2 28175
    -4 -1 -3 119.904
    -4 1 -3 12.5258
    4 1 3 43.7278
    4 1 3 54.7003
    4 1 3 46.8013
    -4 1 -3 41.4361
    -4 -1 -3 71.105
    4 -1 3 52.1812
    -4 -1 -3 46.8671
    4 -1 3 41.6269
    4 1 3 59.6702
    4 1 3 125.633
    -4 -1 -4 7020.41
    -4 1 -4 8016.38
    -4 1 -4 8166.7
    4 1 4 7483.7
    -4 -1 -4 7714.19
    4 1 4 7763.86
    -4 -1 -4 7636.79
    4 1 4 7845.47
    4 1 4 8027.66
    4 -1 4 7511.27
    4 1 4 8054.89
    4 1 4 7460.74
    -4 -1 -5 10702.8
    4 -1 5 10687.5
    4 1 5 10600.4
    4 1 5 11647.6
    4 -1 5 11113.3
    4 1 5 10629
    4 1 5 11179.2
    4 -1 5 10672.7
    -4 -1 -5 9927.22
    -4 -1 -5 10753.1
    -4 1 -5 11452.3
    4 1 5 10992.5
    4 1 5 10881.6
    4 1 5 11186.7
    4 -1 5 10809.6
    -4 1 -5 11463.7
    -4 -1 -5 10575.4
    4 1 5 11250.2
    4 1 5 9768.16
    4 -1 5 11232
    4 1 5 11169.7
    4 1 5 11504.6
    4 -1 5 10629.4
    -4 -1 -6 41276.9
    4 1 6 43764.2
    -4 -1 -6 40744
    4 1 6 45041.9
    4 1 6 42462.1
    4 -1 6 44131.5
    4 -1 6 43290.2
    4 1 6 39376.8
    4 -1 6 45601.1
    4 1 6 46028.9
    -4 1 -6 48049.4
    -4 -1 -6 45128.9
    4 -1 6 46313.5
    4 1 6 44243.6
    -4 -1 -6 45646.3
    -4 -1 -6 43575.1
    4 -1 6 42306
    4 1 6 43598
    -4 1 -6 47724.5
    4 1 6 44171.5
    4 -1 6 45927.9
    4 1 6 46998
    -4 1 -6 47919
    4 1 7 7138.63
    4 -1 7 7576.24
    4 -1 7 7223.72
    -4 1 -7 7617.55
    4 -1 7 7559.9
    4 -1 7 7616.95
    4 1 7 7252.31
    4 -1 7 7184.78
    4 -1 7 7356.6
    -4 -1 -7 7562.47
    -4 -1 -7 7480.54
    4 1 7 7059.67
    4 1 7 6978.39
    4 1 7 6782.06
    -4 1 -7 7689.16
    -4 -1 -7 7458.28
    -4 1 -7 7613.23
    4 1 7 6895.72
    4 1 8 188.548
    -4 1 -8 209.357
    4 1 8 213.827
    -4 -1 -8 229.164
    4 -1 8 248.566
    4 1 8 177.401
    4 -1 8 238.784
    -4 -1 -8 184.437
    4 -1 8 182.079
    4 1 8 266.112
    4 -1 8 181.324
    4 1 8 148.128
    -4 -1 -8 180.397
    -4 1 -8 274.978
    4 -1 8 208.648
    -4 -1 -8 187.403
    4 1 8 134.258
    4 1 8 246.773
    4 -1 8 200.858
    4 1 9 410.461
    -4 -1 -9 528.661
    -4 -1 -9 490.73
    -4 -1 -9 103.456
    -4 -1 -9 514.316
    4 -1 9 531.611
    4 -1 9 481.384
    4 -1 9 413.263
    4 1 9 450.015
    4 -1 9 500.5
    4 1 9 529.356
    -4 1 -9 491.4
    -4 -1 -9 428.655
    4 1 9 393.162
    4 -1 9 465.334
    4 1 9 478.139
    4 -2 -13 148.29
    -4 2 13 196.334
    4 -2 -13 183.525
    -4 -2 13 176.212
    4 2 -13 151.55
    4 -2 -12 4180.97
    -4 -2 12 4002.87
    4 2 -12 3684.88
    -4 2 12 4065.76
    -4 -2 12 4073.76
    4 2 -12 4216.5
    4 -2 -12 4074.53
    -4 -2 12 3705.57
    -4 -2 11 95.3776
    -4 -2 11 95.5315
    -4 2 11 191.065
    4 2 -11 142.805
    4 -2 -11 151.414
    -4 2 11 184.296
    4 2 -11 11.6322
    -4 -2 11 137.064
    4 -2 -11 186.775
    4 -2 -11 50.3846
    -4 -2 11 101.295
    4 -2 -11 180.287
    -4 2 10 1013.73
    4 2 -10 893.032
    4 2 -10 1131.39
    -4 -2 10 861.699
    -4 -2 10 1047.98
    -4 2 10 1108.49
    -4 -2 10 967.242
    -4 -2 10 1086.91
    -4 -2 10 936.925
    -4 -2 10 843.721
    4 2 -10 915.752
    4 -2 -10 989.286
    4 -2 -10 981.457
    -4 2 10 898.633
    4 2 -10 899.871
    -4 -2 10 1210.29
    4 -2 -10 1046.97
    -4 -2 9 4237.36
    4 2 -9 4919.89
    -4 2 9 5553.98
    -4 -2 9 4319.25
    -4 -2 9 4234.38
    -4 -2 9 4589.38
    -4 2 9 4811
    4 2 -9 4214.99
    4 -2 -9 4445.94
    -4 -2 9 4139.64
    -4 -2 9 4583.92
    4 -2 -9 4756.96
    -4 -2 9 4575.57
    4 -2 -9 4359.12
    -4 2 9 4674.37
    4 2 -9 5053.09
    -4 -2 9 4507.52
    4 -2 -9 4621.62
    -4 2 8 8890.61
    4 2 -8 7360.31
    -4 2 8 7635.79
    -4 -2 8 7089.13
    -4 2 8 6590.34
    -4 2 8 8688.18
    -4 -2 8 7080.65
    -4 -2 8 6653.79
    4 -2 -8 6976.13
    4 2 -8 6448.42
    4 2 -8 6495.4
    -4 -2 8 7140.6
    4 -2 -8 7156.2
    4 -2 -8 7469.72
    -4 -2 8 7580.33
    -4 -2 8 6469.32
    4 -2 -8 6893.76
    -4 -2 8 7234.37
    4 -2 -8 6597.32
    4 2 -8 7002.2
    4 2 -8 7125.18
    -4 -2 8 6846.62
    4 -2 -8 7640.78
    4 2 -8 8591.72
    -4 2 7 13009.7
    4 2 -7 14509
    4 2 -7 10276.2
    -4 2 7 13030.9
    -4 -2 7 13525.5
    -4 -2 7 12567.5
    -4 -2 7 11810.4
    4 -2 -7 14418.5
    -4 2 7 15628.2
    4 2 -7 14627.7
    -4 -2 7 11971.2
    4 -2 -7 13519.1
    -4 -2 7 13556.6
    4 -2 -7 13601.7
    4 -2 -7 13197
    -4 -2 7 14095
    4 -2 -7 11355
    4 2 -7 13717.1
    -4 -2 7 12649.2
    4 -2 -7 13645.8
    -4 -2 7 12850.9
    4 2 -7 15451.9
    4 2 -6 14908.4
    -4 2 6 15988
    4 2 -6 19195
    -4 2 6 16907.8
    4 -2 -6 13268.8
    4 2 -6 14494
    4 -2 -6 13378.2
    4 2 -6 15591
    4 -2 -6 15383.3
    -4 2 6 17847.1
    -4 2 6 8615.48
    -4 -2 6 15507.8
    -4 -2 6 15421
    4 2 -5 89260.1
    4 2 -5 84171.2
    -4 2 5 90278
    4 -2 -5 82076.5
    -4 -2 5 84122.1
    -4 2 5 91208.2
    4 2 -5 86791.5
    4 -2 -5 79301.9
    -4 -2 5 81979.5
    4 2 -5 88472.6
    4 -2 -5 86357.1
    -4 -2 5 84625.9
    -4 -2 5 90737
    4 2 -5 83837.1
    4 2 -4 1932.63
    -4 -2 4 2143.03
    4 2 -4 1757.85
    -4 2 4 2054.21
    -4 -2 4 1946.36
    -4 -2 4 1794.41
    4 2 -4 2033.84
    4 2 -4 2107.09
    4 -2 -4 1843.79
    -4 -2 4 2065.83
    4 2 -4 1964.73
    -4 -2 4 1419.09
    4 -2 -4 1976.47
    -4 2 4 1381.63
    4 2 -4 1625.15
    -4 2 4 1624.27
    4 2 -3 13031.6
    -4 2 3 13053.1
    4 2 -3 14389
    -4 -2 3 11378.8
    4 2 -3 12522.2
    4 2 -3 11999.4
    4 -2 -3 13073.4
    -4 2 3 12869.1
    -4 -2 3 13162.9
    4 2 -3 13217.7
    -4 -2 3 12244.3
    4 -2 -3 12681.7
    -4 2 3 14054.6
    4 2 -3 12099.4
    4 2 -3 13176.5
    -4 -2 3 13508.1
    -4 2 2 1330.09
    4 2 -2 1143.16
    4 2 -2 1514.36
    -4 -2 2 1418.13
    4 2 -2 1346.12
    4 2 -2 1272.69
    4 -2 -2 1514.55
    -4 2 2 957.869
    -4 -2 2 1395
    4 2 -2 1519.73
    -4 -2 2 1326.11
    4 -2 -2 1272.83
    -4 2 2 1521.34
    -4 2 2 987.923
    4 2 -2 1220.1
    -4 -2 2 1477.25
    4 2 -2 1004.84
    -4 2 1 9017.77
    4 2 -1 8676.13
    -4 2 1 7726.15
    4 2 -1 9060.9
    4 2 -1 8643.64
    -4 -2 1 8508.71
    4 2 -1 7867.84
    -4 2 1 9317.61
    4 -2 -1 9074.24
    -4 -2 1 8642.99
    -4 2 1 8165.48
    -4 -2 1 8392.97
    4 -2 -1 8354.21
    -4 -2 1 8816.18
    4 2 -1 8417.54
    4 2 -1 7892.97
    4 -2 0 24867.7
    4 2 0 22632
    -4 -2 0 21050.9
    4 -2 0 21155.6
    4 2 0 21136.6
    -4 2 0 23494.5
    4 2 0 23225.2
    -4 -2 0 23053.7
    -4 2 0 22711.1
    4 2 0 21397.4
    -4 -2 0 20871.5
    -4 -2 0 22828.7
    4 2 0 21221.2
    4 2 0 20411.6
    4 -2 1 43556.5
    4 2 1 40838.1
    4 2 1 38732.7
    -4 2 -1 41293.6
    4 -2 1 39814.3
    4 2 1 41093.5
    -4 2 -1 40959.5
    -4 -2 -1 38664.1
    -4 -2 -1 36974.7
    -4 -2 -1 39861.9
    4 2 1 38911.6
    4 2 1 36834.5
    -4 -2 -1 35895.3
    4 2 2 7363.45
    -4 2 -2 7483.94
    4 2 2 7029.35
    4 -2 2 7601.9
    4 -2 2 8106.57
    -4 2 -2 7534.39
    -4 -2 -2 7203.15
    -4 -2 -2 7616.84
    4 2 2 7668.08
    4 -2 2 7387.49
    -4 -2 -2 6379.74
    4 2 2 6338.21
    4 2 2 6810.56
    4 -2 3 13668.9
    4 -2 3 12759.7
    4 -2 3 12711.8
    4 -2 3 13138.6
    4 2 3 13654.5
    -4 -2 -3 12992.2
    -4 2 -3 13603.3
    4 2 3 12735.8
    -4 -2 -3 12414.2
    4 2 3 13995.1
    -4 -2 -3 10556.6
    4 2 3 14033.9
    -4 -2 -3 12629.1
    4 2 3 15049.7
    4 -2 3 14298.5
    -4 2 -3 13521.4
    -4 -2 -3 13784.8
    4 2 3 13635.4
    4 -2 3 13860.4
    4 2 3 13412.9
    4 -2 3 13293.8
    4 2 3 11483.5
    4 2 3 14467.2
    4 2 4 31080.8
    4 -2 4 28571.5
    4 -2 4 27547
    4 2 4 28989.5
    4 2 4 34741.5
    -4 2 -4 29326.2
    -4 -2 -4 25826
    -4 -2 -4 26772.9
    4 2 4 30468.4
    -4 -2 -4 26277.5
    4 2 4 35655.2
    4 2 4 32475
    4 2 4 35485.9
    4 -2 4 27984.4
    4 2 4 27634.6
    -4 2 -4 28563.5
    -4 -2 -4 25883
    4 2 4 30631.9
    4 2 4 32321.6
    4 2 4 33860.8
    4 -2 4 27114.3
    4 2 4 29138.6
    4 -2 5 5534.81
    4 -2 5 5941.74
    -4 -2 -5 5401.14
    4 -2 5 5644.89
    4 2 5 6458.38
    -4 2 -5 6218.08
    4 -2 5 4801.21
    -4 -2 -5 5682.05
    -4 -2 -5 5604.87
    4 2 5 6773.25
    4 2 5 7502.79
    -4 -2 -5 5651.36
    -4 -2 -5 5017.75
    4 2 5 7114.85
    4 2 5 7596.44
    4 2 5 6038.52
    -4 2 -5 6203.13
    4 2 5 6430.2
    4 2 5 6773.41
    4 -2 5 5760.12
    4 2 5 5574.07
    4 2 6 12726.1
    4 -2 6 11357.6
    4 2 6 11111.1
    4 -2 6 11803.4
    4 -2 6 9850.1
    4 2 6 12397.5
    4 -2 6 10704.3
    -4 2 -6 12278.5
    -4 -2 -6 10383.3
    -4 -2 -6 11312.3
    -4 -2 -6 11253.5
    -4 -2 -6 11267.9
    4 2 6 11656.1
    4 2 6 11642.4
    -4 2 -6 11906.4
    4 2 6 11339.5
    4 -2 6 11634.4
    -4 2 -6 12561.8
    4 2 7 1829.85
    -4 -2 -7 1851.96
    4 -2 7 1697.34
    4 -2 7 1867.2
    4 2 7 2014.48
    4 -2 7 1799.78
    4 -2 7 1730.08
    4 2 7 2004.56
    -4 -2 -7 1571.86
    -4 -2 -7 1648.72
    -4 -2 -7 1511.5
    4 2 7 1785.32
    4 2 7 1870.34
    4 2 7 1816.12
    -4 -2 -7 1846.11
    4 2 7 1953.78
    4 -2 7 2033.53
    4 2 8 4206.9
    -4 -2 -8 3891.45
    4 2 8 4078.93
    4 -2 8 4355.36
    4 2 8 3857.15
    4 2 8 4095.99
    4 -2 8 4079.67
    -4 -2 -8 4309.33
    -4 -2 -8 4186.43
    -4 -2 -8 4148.52
    4 2 8 4057.28
    4 -2 8 4348.18
    4 2 9 499.424
    4 -2 9 583.077
    4 2 9 479.404
    -4 -2 -9 625.063
    -4 -2 -9 691.457
    -4 -2 -9 496.667
    4 -2 9 573.941
    4 -3 -12 801.309
    4 3 -12 642.985
    -4 3 11 2631.35
    -4 -3 11 1772.66
    -4 3 11 2528.33
    -4 -3 11 2224.08
    -4 -3 11 2207.26
    4 -3 -11 2420.09
    4 -3 -11 2562.75
    4 -3 -11 2271.86
    4 3 -11 1927
    4 -3 -11 2329.01
    4 3 -11 1981.32
    -4 -3 10 3342.61
    -4 3 10 5327.74
    -4 -3 10 4403.24
    4 -3 -10 4318.99
    -4 3 10 4988.87
    -4 -3 10 4104.72
    4 -3 -10 4525
    -4 -3 10 4218.43
    4 -3 -10 4490.38
    4 -3 -10 4785.16
    -4 -3 10 4570.71
    -4 3 10 4655.38
    -4 -3 10 4508.07
    4 3 -10 4101.27
    4 3 -9 1762.32
    -4 -3 9 2165.48
    -4 -3 9 2205.13
    -4 3 9 3463.91
    -4 -3 9 2629.75
    4 -3 -9 2421.08
    -4 3 9 3217.12
    -4 -3 9 2331.26
    4 -3 -9 2341.24
    4 -3 -9 2562.41
    4 -3 -9 2753.51
    -4 -3 9 2589.84
    -4 -3 9 2432.01
    -4 3 9 3151.61
    4 3 -9 2664.8
    -4 -3 9 2180.29
    4 3 -8 12437.5
    -4 3 8 12744.7
    -4 -3 8 11766.2
    -4 -3 8 10789.4
    -4 -3 8 11929.9
    -4 -3 8 13211.2
    4 -3 -8 13534
    4 -3 -8 12420.1
    4 3 -8 12016.5
    4 -3 -8 13345.3
    4 -3 -8 12624.5
    4 -3 -8 12663.1
    -4 -3 8 12812.8
    4 3 -8 12706.9
    -4 -3 8 12496.9
    -4 -3 8 11243.8
    4 3 -7 4440.41
    -4 -3 7 3952.99
    -4 -3 7 3561.02
    -4 3 7 4167.36
    -4 3 7 4124.28
    -4 -3 7 3429.26
    -4 -3 7 3270.49
    4 -3 -7 4779.01
    -4 3 7 3799.86
    4 3 -7 5198.2
    4 -3 -7 4017.09
    -4 -3 7 3774.31
    4 -3 -7 4181.93
    -4 -3 7 4300.62
    4 -3 -7 4597.04
    4 -3 -7 4047.15
    -4 -3 7 4427
    4 3 -7 4174.16
    -4 -3 7 3669.92
    4 -3 -7 4080.36
    4 3 -6 3482.54
    4 3 -6 3067.17
    -4 -3 6 2369.78
    -4 3 6 2996.04
    -4 -3 6 2776.27
    -4 -3 6 2516.74
    -4 -3 6 2643.47
    4 -3 -6 3278.62
    -4 -3 6 2460.2
    4 -3 -6 3119.04
    -4 -3 6 2814.32
    -4 -3 6 2397.56
    4 -3 -6 2904.17
    -4 -3 6 3055.87
    4 -3 -6 3097.96
    -4 -3 6 2600.66
    4 -3 -6 2964.39
    -4 -3 6 2921.15
    4 -3 -6 3216.85
    4 3 -6 2926.56
    4 -3 -6 2732.06
    -4 -3 5 9814.95
    4 3 -5 11113.3
    4 3 -5 11102
    4 -3 -5 10861.5
    4 -3 -5 12017.2
    -4 3 5 10872.3
    -4 -3 5 8935.94
    -4 -3 5 10563.7
    -4 -3 5 9585.44
    -4 -3 5 9928.34
    -4 -3 5 9241.53
    4 -3 -5 12078.5
    -4 -3 5 9983.63
    4 -3 -5 10592.8
    4 -3 -5 11170.7
    4 -3 -5 10107.5
    -4 -3 5 10903.4
    4 -3 -5 11126.6
    -4 -3 5 9293.52
    4 3 -5 11179.3
    -4 -3 5 9739.83
    4 -3 -5 9514.03
    4 3 -5 9071.96
    -4 3 5 11766.5
    4 -3 -5 10310.3
    -4 3 5 8292.87
    -4 -3 4 4392.41
    4 3 -4 3901.31
    -4 -3 4 3748.33
    -4 3 4 3915.86
    4 -3 -4 4482.28
    -4 -3 4 3612.03
    4 -3 -4 4302.22
    4 -3 -4 4532.41
    4 -3 -4 3990.2
    -4 -3 4 4062.41
    -4 -3 4 4207.65
    4 3 -4 4517.59
    4 -3 -4 4166.25
    4 -3 -4 4073.66
    -4 -3 4 4092.78
    -4 -3 4 4244.35
    -4 -3 4 3903.37
    -4 -3 4 3868.84
    -4 -3 4 3521.76
    -4 3 4 4580.22
    4 3 -4 4192.52
    4 -3 -4 3822.89
    4 3 -4 4135.27
    4 -3 -4 4326.58
    -4 3 4 4129.21
    4 3 -4 3518.35
    4 3 -4 4391.62
    4 3 -3 9103.84
    4 -3 -3 9744.28
    -4 -3 3 8423.57
    -4 -3 3 8721.5
    4 3 -3 9255.64
    -4 3 3 8916.37
    -4 -3 3 8197.09
    -4 -3 3 8510.55
    4 -3 -3 9076.46
    -4 -3 3 7715.66
    -4 -3 3 8590.38
    4 3 -3 10246.2
    -4 -3 3 8681.75
    4 3 -3 8388.61
    4 -3 -3 8537.34
    -4 -3 3 9620.41
    -4 3 3 8207.55
    4 3 -3 8865.73
    4 -3 -3 9060.58
    -4 3 3 10286.6
    4 3 -3 9003.06
    4 3 -3 7606.69
    -4 -3 3 9713.01
    -4 3 2 862.988
    4 3 -2 914.976
    -4 -3 2 679.3
    -4 -3 2 890.231
    -4 -3 2 936.073
    4 -3 -2 963.046
    4 3 -2 820.28
    -4 -3 2 963.793
    4 3 -2 821.112
    -4 3 2 1263.93
    4 -3 -2 963.102
    -4 -3 2 435.755
    4 3 -2 629
    -4 -3 2 865.665
    -4 3 2 844.057
    4 3 -2 548.185
    4 -3 -2 906.806
    -4 3 2 1207.17
    4 3 -2 592.36
    -4 -3 1 6625.68
    -4 -3 1 6445.01
    -4 -3 1 6572.04
    4 3 -1 6663.32
    -4 -3 1 6128.13
    -4 3 1 5473.01
    -4 -3 1 6241.36
    -4 3 1 6823.22
    4 -3 -1 7141.87
    -4 -3 1 6690.48
    4 3 -1 7058.54
    4 3 -1 6321.14
    4 -3 -1 6538.81
    -4 -3 1 6437.77
    -4 3 1 7452.91
    -4 -3 1 6969.26
    4 3 -1 6602.57
    4 -3 -1 6614.14
    4 3 -1 5927.11
    -4 3 1 8428.68
    -4 -3 1 6645.67
    4 3 -1 5510.13
    -4 3 0 4656.49
    -4 -3 0 4863.35
    4 -3 0 5011.22
    -4 -3 0 4331.96
    -4 -3 0 4122.09
    -4 3 0 3930.01
    -4 -3 0 4071.8
    4 3 0 4596.39
    -4 3 0 4646.78
    -4 -3 0 3958.84
    4 3 0 5339.24
    -4 -3 0 3676.04
    4 3 0 4291.24
    4 3 0 4334.78
    4 -3 0 4900.27
    -4 -3 0 3896.92
    -4 -3 0 4726.4
    -4 3 0 5128.4
    4 3 0 5555.38
    4 -3 0 4699.81
    4 3 0 3827.51
    -4 -3 0 4488.06
    4 3 0 4099.29
    -4 -3 -1 18738.6
    -4 -3 -1 14329.2
    -4 -3 -1 16113.8
    -4 -3 -1 14323.3
    4 3 1 16206
    -4 3 -1 12041.2
    -4 -3 -1 14751.1
    4 -3 1 15935.6
    -4 -3 -1 15378.7
    4 3 1 15789.3
    4 -3 1 17944.6
    4 3 1 17379.4
    -4 -3 -1 16268.2
    4 3 1 15649.3
    4 3 1 16861.4
    4 3 1 16294.8
    4 -3 1 16994.1
    -4 -3 -1 15427.7
    4 3 1 16050.3
    4 -3 1 16273.4
    -4 -3 -1 16093.3
    4 -3 1 15273.3
    4 3 1 14166.9
    -4 -3 -2 74476.1
    4 3 2 60840.3
    -4 3 -2 42934.8
    4 -3 2 60231.7
    4 3 2 69399.7
    -4 -3 -2 65298.8
    4 3 2 63581.6
    -4 -3 -2 62788.5
    -4 3 -2 63828.3
    4 3 2 61010.2
    4 -3 2 66820.5
    4 3 2 63460.4
    -4 -3 -2 56207.1
    4 3 2 60890.6
    -4 -3 -2 63273.4
    4 -3 2 60389.2
    4 3 2 54764.5
    -4 -3 -2 64415.5
    4 3 2 65668.8
    4 3 3 9522.75
    4 -3 3 8351.83
    4 3 3 10105.1
    4 -3 3 9001.98
    4 3 3 8378.59
    -4 -3 -3 9426.89
    -4 -3 -3 9856.86
    4 3 3 9205.31
    4 3 3 8347.81
    -4 3 -3 9146.31
    4 -3 3 9043.42
    4 3 3 8234.01
    4 -3 3 8617.75
    -4 -3 -3 7639.59
    4 3 4 5757.79
    4 3 4 5940.11
    -4 -3 -4 4520.76
    4 -3 4 4542.42
    4 -3 4 4363.91
    4 3 4 5649.63
    -4 -3 -4 5479.9
    -4 -3 -4 4696.9
    4 3 4 5553.79
    -4 -3 -4 4701.85
    -4 3 -4 4907.13
    4 3 4 5642.7
    4 3 4 5410.77
    4 -3 4 4591.22
    4 -3 5 2108.12
    -4 -3 -5 2773.22
    -4 -3 -5 2148.9
    -4 -3 -5 2224.82
    4 3 5 3113.64
    4 3 5 3323
    4 3 5 3139.86
    4 3 5 3178.14
    4 -3 5 2236.84
    4 3 5 2809.29
    4 3 6 2140.6
    -4 -3 -6 1908.26
    4 3 6 2026.17
    4 3 6 2265.13
    4 -3 6 1523.74
    -4 -3 -6 1696.79
    -4 -3 -6 1673.28
    -4 -3 -6 1812.54
    4 3 6 2171.38
    4 3 6 1828.28
    4 3 6 2017.04
    4 -3 6 1476.02
    4 3 7 1067.36
    4 3 7 962.54
    4 -3 7 777.035
    4 3 7 1053.48
    -4 -3 -7 868.325
    -4 -3 -7 976.895
    -4 -3 -7 860.457
    4 3 7 1101.96
    4 3 7 1027.4
    4 -3 7 895.957
    4 3 8 2770.74
    4 -3 8 2813.16
    -4 -3 -8 2847.46
    4 3 8 2590.34
    4 -3 8 2548.05
    4 -3 8 2816.79
    -4 4 10 2616.92
    -4 -4 10 1902.92
    -4 4 10 2333.66
    -4 4 10 2673.2
    4 -4 -10 2578.25
    -4 -4 10 2151.55
    -4 -4 10 1807.46
    -4 -4 9 333.422
    -4 4 9 481.936
    -4 4 9 404.821
    4 -4 -9 387.17
    -4 -4 9 349.093
    4 4 -9 281.088
    -4 4 9 498.692
    -4 -4 9 364.931
    -4 -4 8 1384.08
    -4 4 8 2334.95
    4 -4 -8 1625.56
    -4 -4 8 1335.2
    -4 4 8 2291.16
    4 -4 -8 1382.95
    4 -4 -8 1714.6
    4 4 -8 1500.98
    4 -4 -8 1631.6
    -4 -4 8 1525.82
    4 -4 -7 1283.91
    -4 -4 7 996.131
    -4 -4 7 1179.23
    4 -4 -7 1455.01
    4 -4 -7 1164.54
    -4 4 7 1426.34
    -4 -4 7 959.013
    -4 -4 7 1192.58
    4 -4 -7 1276.52
    4 -4 -7 1199
    4 -4 -7 1121.22
    4 4 -6 274.85
    -4 -4 6 468.787
    4 -4 -6 570.043
    -4 -4 6 282.511
    4 -4 -6 477.607
    -4 -4 6 589.411
    -4 -4 6 511.632
    4 -4 -6 621.418
    4 -4 -6 508.405
    -4 4 6 313.212
    4 4 -6 539.569
    -4 -4 6 558.785
    4 -4 -6 529.118
    -4 -4 6 526.526
    4 4 -5 21707.7
    -4 -4 5 22104
    -4 -4 5 22709.1
    -4 4 5 21212
    -4 -4 5 21781.6
    4 4 -5 21047.7
    4 -4 -5 25751.3
    -4 -4 5 18498.8
    -4 -4 5 22374.1
    4 -4 -5 22926.3
    4 -4 -5 24850.1
    -4 -4 5 21745.7
    -4 -4 5 22746.3
    -4 4 5 19889.9
    4 -4 -5 24019.9
    4 4 -4 22549.2
    -4 -4 4 22214.5
    -4 -4 4 22818
    -4 -4 4 23406.5
    -4 4 4 21033
    4 -4 -4 23684.2
    4 4 -4 22614.2
    4 -4 -4 26862.7
    -4 -4 4 20217.5
    -4 -4 4 23864.8
    -4 -4 4 20730.2
    4 -4 -4 25650.2
    -4 -4 4 17321.5
    4 -4 -4 25493.4
    4 4 -3 21244.8
    -4 -4 3 20317.5
    -4 -4 3 22461.7
    -4 4 3 18155.3
    -4 -4 3 21591.5
    -4 -4 3 20000.7
    4 -4 -3 24451.9
    -4 -4 3 18468.8
    -4 -4 3 20696
    4 -4 -3 22430.8
    4 -4 -3 24134.7
    4 4 -3 22095.7
    -4 -4 3 23130.6
    4 -4 -3 23515.2
    -4 -4 3 17171.9
    -4 -4 2 648.784
    -4 -4 2 646.838
    -4 -4 2 738.694
    -4 4 2 707.124
    -4 -4 2 539.202
    4 4 -2 769.263
    4 4 -2 616.788
    -4 -4 2 628.53
    -4 -4 2 605.72
    4 -4 -2 955.222
    4 4 -2 996.697
    4 4 -2 509.3
    4 -4 -2 920.976
    -4 -4 2 756.306
    -4 -4 1 1464.94
    -4 -4 1 1937.4
    -4 4 1 1177.84
    -4 -4 1 1371.14
    -4 -4 1 1569.28
    4 4 -1 1774.97
    -4 -4 1 1501.93
    -4 -4 1 1617.51
    4 -4 -1 1864.32
    4 4 -1 1571.77
    4 4 -1 1623.69
    4 -4 -1 1828.76
    -4 -4 1 1633.55
    -4 -4 0 172.918
    -4 4 0 87.4283
    -4 -4 0 194.715
    -4 -4 0 128.067
    4 4 0 225.266
    -4 -4 0 165.133
    -4 -4 0 12.9602
    -4 -4 0 45.6504
    4 4 0 195.042
    -4 -4 0 214.404
    4 -4 0 186.416
    4 4 0 73.177
    4 -4 0 164.491
    -4 -4 0 237.653
    -4 -4 -1 4085.61
    -4 -4 -1 6124.91
    4 -4 1 5559.61
    -4 -4 -1 4735.17
    -4 -4 -1 4264.64
    4 4 1 4842.36
    -4 -4 -1 4949.98
    4 -4 1 5664.56
    4 4 1 5264.17
    -4 -4 -1 3986.35
    4 4 1 5045.08
    4 -4 1 5366.54
    4 4 1 4845.31
    4 4 1 4951.36
    -4 -4 -2 4223.53
    -4 -4 -2 3987.5
    -4 -4 -2 4082.86
    4 4 2 4258.3
    4 4 2 4424.83
    4 4 2 4559.6
    4 -4 2 4897.86
    4 4 2 4097.9
    -4 -4 -3 3111.82
    4 4 3 3158.18
    4 4 3 2676.31
    -4 -4 -3 2974.6
    4 4 3 3062.77
    4 4 3 2978.28
    -4 -4 -3 2858.84
    4 4 3 2989.49
    -4 -4 -4 367.212
    -4 -4 -4 360.707
    4 4 4 257.155
    4 4 4 288.696
    -4 -4 -4 335.127
    4 4 4 194.394
    4 4 4 244.731
    4 4 4 282.241
    4 4 5 329.612
    4 4 5 324.369
    -4 -4 -5 313.789
    4 4 5 234.828
    -4 -4 -5 151.567
    4 4 5 313.452
    4 4 5 368.108
    4 4 5 318.423
    4 4 6 4558.3
    -4 -4 -6 4581.59
    4 4 6 4452.12
    4 4 6 4709.9
    -4 -5 7 1263.31
    -4 5 7 1324.94
    -4 -5 7 961.579
    4 -5 -7 1252.69
    -4 5 7 1599.58
    -4 -5 7 1098.87
    -4 5 6 2360.21
    -4 -5 6 2096.54
    4 -5 -6 2303.64
    4 -5 -6 2284.63
    4 -5 -6 1820.85
    -4 5 6 2222.93
    -4 -5 6 1510.32
    4 5 -6 638.258
    4 -5 -6 2048.97
    4 5 -6 813.482
    -4 -5 6 1779.75
    -4 -5 5 4019.66
    4 -5 -5 3698.14
    -4 5 5 3978.59
    -4 -5 5 2918.77
    4 -5 -5 3850.79
    4 -5 -5 4404.51
    4 5 -5 2329.39
    4 -5 -5 3946.06
    -4 -5 5 3298.1
    -4 -5 4 2944.19
    4 -5 -4 2828.83
    -4 -5 4 2356.05
    4 -5 -4 3425.62
    4 5 -4 1845.65
    4 -5 -4 3121.93
    -4 -5 4 2367.7
    -4 -5 3 285.501
    -4 -5 3 426.184
    4 -5 -3 321.595
    -4 -5 3 163.604
    4 -5 -3 429.564
    4 5 -3 144.111
    -4 -5 3 251.826
    4 -5 -3 226.75
    -4 -5 2 3565.31
    -4 -5 2 4036.34
    -4 -5 2 2735.97
    -4 -5 2 3342.43
    -4 -5 2 3041.13
    4 5 -2 3011.37
    -4 -5 2 2717.46
    4 -5 -2 3783.69
    -4 -5 2 3471.72
    4 -5 -2 4225.73
    4 5 -1 2290.84
    -4 -5 1 2507.43
    -4 -5 1 3404.2
    4 -5 -1 3380.45
    4 5 -1 2455.94
    -4 -5 1 2566.26
    -4 -5 1 2508.11
    4 -5 -1 3266.27
    -4 -5 1 2000.59
    4 -5 -1 3035.97
    -4 -5 1 3257.89
    -4 -5 0 1412.52
    -4 -5 0 2188.86
    4 -5 0 1887.8
    -4 -5 0 1439.89
    4 5 0 1431.55
    -4 -5 0 1548.43
    -4 -5 0 1075.47
    4 5 0 1305.56
    4 5 0 1377.38
    4 -5 0 1487.24
    4 -5 0 1853.6
    4 5 0 1357.55
    -4 -5 -1 13966.1
    4 5 1 12595.7
    -4 -5 -1 13784.1
    4 5 1 13030.9
    4 5 1 13043.4
    4 5 1 12635
    4 5 1 12861.7
    -4 -5 -2 575.551
    4 5 2 526.496
    -4 -5 -2 517.421
    4 5 2 634.353
    -4 -5 -2 424.295
    4 5 2 523.622
    4 5 2 500.998
    4 5 2 497.811
    -4 -5 -3 9.25039
    4 5 3 46.6754
    4 5 3 32.2762
    -4 -5 -3 4.02956
    4 5 3 30.9498
    4 5 3 33.5997
    -5 0 13 21.4321
    5 0 -13 7.49478
    5 0 -13 -70.0125
    -5 0 13 -38.6118
    5 0 -13 -26.4755
    5 0 -13 -12.0697
    5 0 -12 1199.31
    5 0 -12 1124.52
    -5 0 12 958.663
    -5 0 12 1010.07
    -5 0 12 1126.61
    5 0 -12 1158.58
    -5 0 12 1028.06
    5 0 -12 1121.09
    -5 0 11 758.578
    -5 0 11 782.898
    5 0 -11 854.056
    -5 0 11 894.585
    -5 0 11 488.781
    5 0 -11 720.669
    5 0 -11 729.381
    5 0 -10 331.771
    5 0 -10 204.359
    -5 0 10 117.538
    -5 0 10 211.285
    -5 0 10 188.209
    -5 0 10 349.559
    5 0 -10 184.13
    -5 0 10 271.003
    -5 0 10 210.268
    -5 0 10 35.5003
    5 0 -10 213.075
    5 0 -9 78326.2
    -5 0 9 67249.6
    5 0 -9 75589.1
    -5 0 9 73536.1
    5 0 -9 74538.5
    5 0 -9 70451.9
    -5 0 9 76743.4
    -5 0 9 75693.5
    5 0 -9 76409.6
    5 0 -9 68337.8
    -5 0 9 69929.6
    -5 0 9 80383.2
    -5 0 8 22644.2
    -5 0 8 23753.6
    -5 0 8 20616.6
    5 0 -8 23700.1
    -5 0 8 22445.9
    5 0 -8 24342.9
    5 0 -8 23431.7
    5 0 -8 21346.5
    -5 0 8 24028.8
    5 0 -8 26257.4
    -5 0 7 1039.45
    5 0 -7 1139.07
    5 0 -7 948.006
    -5 0 7 1172.15
    -5 0 6 237.458
    5 0 -6 6.87249
    -5 0 6 161.014
    -5 0 6 221.798
    -5 0 6 75.1034
    -5 0 5 22266.8
    5 0 -5 21664.8
    5 0 -5 20707.5
    -5 0 5 20598.3
    5 0 -4 117311
    -5 0 4 115503
    -5 0 4 115812
    -5 0 4 117425
    -5 0 4 116817
    5 0 -4 110671
    -5 0 4 123793
    -5 0 4 105088
    5 0 -4 110820
    -5 0 3 112659
    -5 0 3 119892
    -5 0 3 121113
    5 0 -3 117444
    5 0 -3 106784
    -5 0 3 115152
    5 0 -3 113358
    -5 0 3 122727
    -5 0 3 109335
    5 0 -3 104873
    5 0 -2 2414.71
    -5 0 2 2745.3
    -5 0 2 2663.37
    5 0 -2 2517.95
    -5 0 2 2559.65
    -5 0 2 2451.47
    5 0 -2 3352.98
    5 0 -2 2416.25
    -5 0 2 2264.71
    -5 0 2 2351.49
    5 0 -2 2174.78
    -5 0 1 2956.12
    5 0 -1 2997.05
    5 0 -1 2536.77
    -5 0 1 2810.86
    5 0 -1 2897.62
    -5 0 1 2844.36
    -5 0 1 2718.24
    5 0 -1 2844.4
    -5 0 1 2458.63
    5 0 -1 2692.83
    -5 0 0 126.64
    -5 0 0 61.1667
    5 0 0 -1.1526
    5 0 0 128.766
    -5 0 0 84.2044
    -5 0 0 110.515
    5 0 0 171.901
    5 0 0 -16.0816
    5 0 0 113.994
    -5 0 0 -6.33245
    5 0 0 73.3098
    5 0 0 84.0848
    -5 0 -1 136979
    -5 0 -1 130019
    5 0 1 144333
    5 0 1 122963
    -5 0 -1 136677
    5 0 1 139462
    -5 0 -1 141704
    5 0 1 144257
    5 0 1 136253
    5 0 1 140997
    5 0 1 125633
    -5 0 -2 6963.75
    5 0 2 6835.12
    -5 0 -2 7003.57
    5 0 2 7037.97
    -5 0 -2 7248.9
    5 0 2 6981.75
    5 0 2 6747.61
    -5 0 -3 35.2229
    -5 0 -3 30.3425
    5 0 3 81.0813
    5 0 3 65.7753
    -5 0 -3 30.85
    5 0 3 27.8059
    5 0 3 44.4984
    5 0 4 267.734
    5 0 4 240.731
    5 0 4 198.399
    5 0 4 224.374
    5 0 4 168.681
    -5 0 -4 240.18
    5 0 4 188.174
    -5 0 -4 247.874
    5 0 4 205.737
    5 0 4 262.123
    5 0 4 453.598
    -5 0 -4 243.505
    -5 0 -4 276.333
    5 0 4 176.335
    5 0 4 236.438
    5 0 5 6888.19
    -5 0 -5 7458.31
    5 0 5 7364.26
    -5 0 -5 6898.07
    5 0 5 7159.43
    5 0 5 6881.82
    5 0 5 7068.62
    5 0 5 7191.8
    -5 0 -5 7653.45
    -5 0 -5 7692.08
    5 0 5 7228.86
    5 0 5 7184.05
    5 0 6 25831.3
    5 0 6 28025.8
    5 0 6 28860.5
    -5 0 -6 26263.9
    5 0 6 27229.9
    5 0 6 27494.4
    -5 0 -6 26750.8
    -5 0 -6 28269.2
    5 0 7 49.4989
    5 0 7 8.94819
    5 0 7 43.2472
    5 0 7 25.0104
    -5 0 -7 222.795
    -5 0 -7 11.1521
    -5 0 -7 -37.6825
    5 0 7 17.2426
    5 0 8 12213.3
    5 0 8 12583.3
    -5 0 -8 13091.5
    -5 0 -8 13581
    -5 0 -8 12040.5
    5 0 8 12874
    -5 0 -9 29.6831
    5 0 9 18.2441
    -5 0 -9 36.7506
    5 0 9 15.3397
    5 0 9 -5.18321
    -5 -1 13 368.807
    -5 1 13 306.668
    5 -1 -13 362.22
    5 1 -13 400.895
    5 -1 -13 459.754
    -5 1 13 76.5833
    5 -1 -13 411.711
    5 1 -13 309.038
    -5 -1 13 374.293
    5 1 -13 45.7118
    5 1 -13 385.32
    5 -1 -13 401.026
    5 1 -13 379.529
    -5 1 12 900.897
    -5 1 12 1138.84
    -5 -1 12 1082
    -5 -1 12 859.182
    5 -1 -12 972.532
    5 -1 -12 986.983
    5 1 -12 991.536
    -5 -1 12 924.147
    5 -1 -12 1003.78
    -5 -1 12 1043.15
    -5 1 12 777.034
    5 1 -12 943.641
    5 -1 -12 1038.06
    5 1 -12 941.929
    5 1 -12 1165.32
    -5 1 11 490.406
    -5 1 11 394.247
    -5 -1 11 310.309
    -5 -1 11 447.801
    5 -1 -11 257.061
    5 1 -11 407.633
    -5 1 11 605.774
    5 -1 -11 379.239
    5 1 -11 462.265
    -5 -1 11 379.557
    5 -1 -11 399.479
    -5 -1 11 488.541
    5 -1 -11 509.167
    5 1 -11 416.637
    -5 1 10 2681.78
    -5 1 10 2740.73
    -5 -1 10 2757.78
    5 1 -10 2623.03
    5 -1 -10 2695.24
    -5 1 10 2730.05
    5 1 -10 2746.28
    5 -1 -10 2832.25
    -5 -1 10 2469.46
    -5 -1 10 2855.19
    5 -1 -10 2610.74
    -5 1 10 2266.76
    -5 -1 10 2803.12
    5 -1 -10 2693.69
    5 1 -10 2627.37
    5 -1 -10 2496.98
    -5 -1 10 2619.91
    -5 -1 9 22568.5
    -5 1 9 24497.9
    -5 -1 9 24021
    -5 -1 9 22331.9
    -5 1 9 24489
    -5 -1 9 24078.3
    5 -1 -9 19710.1
    -5 1 9 23884.2
    -5 1 9 22198.7
    5 1 -9 23674.9
    -5 -1 9 23074.6
    5 -1 -9 23249
    5 1 -9 23905.2
    5 -1 -9 23216.8
    -5 -1 9 26009
    -5 1 9 22631.1
    -5 -1 9 24672.9
    -5 -1 9 23011.8
    5 -1 -9 23709
    5 1 -9 21978.7
    5 -1 -9 23738.4
    5 -1 -8 40542.5
    5 1 -8 40698.4
    -5 -1 8 42086.1
    -5 -1 8 41001.6
    -5 -1 8 42300.2
    5 -1 -8 35622.1
    -5 1 8 40897.7
    -5 -1 8 39651.6
    -5 1 8 40777.3
    -5 -1 8 40770.7
    5 1 -8 39270.8
    -5 1 8 37806
    5 -1 -8 37238.2
    5 1 -8 38536.9
    -5 -1 8 37587.2
    5 -1 -8 39650.2
    -5 -1 8 40353.9
    -5 -1 8 43838.9
    5 1 -8 53883.9
    -5 1 8 40408
    5 1 -8 39256.1
    5 -1 -8 38535.4
    5 1 -8 38005.3
    5 -1 -8 36633.9
    -5 1 8 47844.7
    -5 -1 8 38033.9
    -5 -1 8 37685.6
    5 1 -8 40489.9
    5 -1 -8 35866.7
    5 1 -7 2936.59
    -5 -1 7 3089.26
    5 -1 -7 2606.64
    -5 1 7 3036.58
    5 1 -7 3398.39
    5 -1 -7 2727.92
    5 1 -7 3094.57
    5 -1 -7 2556.84
    -5 -1 7 2580.95
    -5 1 7 3865.83
    -5 -1 7 2287.74
    5 1 -7 3106.1
    5 1 -6 6671.09
    -5 -1 6 6683.72
    -5 1 6 7141.27
    5 1 -6 7448.93
    -5 -1 6 7388.02
    5 -1 -6 6760.55
    5 1 -6 5810.51
    -5 1 6 7526.68
    -5 -1 6 6568.42
    -5 1 6 7649.38
    5 1 -6 6406.29
    5 -1 -6 6435.93
    -5 -1 6 6034.38
    -5 1 6 9332.29
    -5 1 6 7161.32
    -5 -1 6 6508.52
    5 1 -6 6801.84
    5 1 -5 1337.27
    -5 1 5 1754.63
    -5 -1 5 1687.12
    5 -1 -5 1592.25
    5 1 -5 1399.75
    -5 1 5 1706.31
    5 1 -5 1061.97
    -5 -1 5 1625.58
    -5 1 5 1661.31
    5 1 -5 1620.79
    -5 -1 5 1463.21
    5 1 -5 1660.31
    5 -1 -5 1183.16
    -5 1 5 2512.96
    -5 -1 5 1137.07
    -5 1 5 1660.86
    -5 -1 5 1513.82
    5 1 -5 1142.74
    5 1 -4 19767.9
    5 1 -4 16229.4
    -5 1 4 21239.3
    -5 -1 4 21909.2
    -5 1 4 21561.2
    5 -1 -4 20026.7
    5 1 -4 19673.9
    -5 -1 4 19612.2
    -5 1 4 23102.4
    5 1 -4 20693
    -5 -1 4 20817.5
    5 1 -4 21322.2
    5 -1 -4 19543.3
    -5 1 4 22721.9
    5 1 -4 19083.4
    -5 1 3 9459.89
    -5 -1 3 10823.6
    5 1 -3 7465.6
    -5 1 3 10473.4
    -5 -1 3 9768.64
    -5 1 3 10960.6
    -5 -1 3 8009.46
    5 1 -3 8525.92
    5 1 -3 9546.8
    -5 -1 3 9501.46
    -5 1 3 9682.62
    5 1 -3 9396.83
    5 -1 -3 10247.6
    5 -1 -3 9079.6
    -5 1 3 10348.8
    5 1 -3 9773.08
    -5 1 2 13013.5
    5 1 -2 10420.5
    -5 -1 2 13300.4
    -5 1 2 14137.1
    5 -1 -2 14037.5
    -5 -1 2 11137.1
    5 1 -2 11490.1
    5 1 -2 13029.7
    -5 1 2 12860.2
    -5 -1 2 13298.1
    5 1 -2 12126.9
    5 -1 -2 12435.9
    5 1 -2 12915.6
    -5 1 2 14050
    5 1 -2 12455.3
    -5 -1 2 13494.9
    -5 1 1 7794.44
    -5 -1 1 7877.69
    5 1 -1 6900.7
    -5 -1 1 7080.49
    -5 1 1 9011.24
    5 -1 -1 7069.25
    5 1 -1 7203.86
    5 -1 -1 8832.46
    -5 1 1 7927.72
    5 1 -1 8140.32
    5 -1 -1 8060.82
    -5 1 1 7731.03
    -5 -1 1 7766.39
    5 1 -1 7504.99
    5 -1 -1 7840.23
    5 1 -1 7638.53
    -5 1 1 7871.64
    5 -1 -1 7181.24
    5 1 -1 7968.52
    -5 -1 0 21301.9
    -5 1 0 20624.3
    -5 -1 0 19206.8
    -5 1 0 22258.1
    5 -1 0 20677.2
    5 1 0 19174.3
    5 -1 0 23594.5
    -5 1 0 21307.7
    5 1 0 21482.9
    5 -1 0 19082.5
    -5 1 0 20684.5
    -5 -1 0 20372.6
    -5 -1 0 20078.2
    5 1 0 20136
    5 1 0 20828.7
    5 -1 0 20328.8
    -5 1 0 20381.1
    5 -1 0 20011.6
    5 1 0 20346.6
    -5 1 -1 345.585
    -5 1 -1 177.759
    5 -1 1 339.066
    5 -1 1 399.197
    5 1 1 176.602
    -5 -1 -1 910.742
    5 1 1 400.134
    5 -1 1 278.385
    -5 1 -1 318.41
    -5 1 -1 311.784
    -5 -1 -1 260.347
    -5 -1 -1 343.75
    5 1 1 475.654
    5 1 1 371.643
    -5 -1 -1 1062.29
    5 -1 1 301.307
    -5 1 -1 236.869
    5 1 1 278.795
    5 -1 1 382.894
    5 1 1 283.648
    5 -1 2 12160.1
    -5 -1 -2 9219.53
    5 -1 2 10886.6
    5 1 2 9591.54
    -5 1 -2 11329.7
    5 1 2 11055.3
    -5 -1 -2 10933
    -5 1 -2 11559.1
    -5 -1 -2 11211.1
    5 1 2 11359.3
    -5 -1 -2 9691.12
    5 -1 2 11341.5
    5 1 2 11431.6
    5 1 2 10329.8
    -5 1 -2 11121.7
    5 1 2 10028.6
    5 -1 3 1455.43
    5 1 3 1451.46
    5 1 3 1386.93
    5 -1 3 1413.27
    5 -1 3 1461.42
    5 1 3 1652.54
    -5 -1 -3 1647.23
    -5 1 -3 1377.07
    5 -1 3 1234.37
    5 1 3 1584.14
    5 -1 3 1560.06
    -5 1 -3 1368.78
    5 1 3 1271.14
    5 1 3 1390.98
    5 1 3 1536.14
    -5 -1 -3 1326.18
    -5 -1 -3 1475.48
    -5 1 -3 1482.46
    -5 -1 -3 1406.52
    5 1 3 1414.17
    5 -1 3 1494.52
    5 1 3 1836.24
    5 1 3 1212.93
    5 -1 4 841.77
    5 1 4 716.591
    5 -1 4 814.787
    5 -1 4 771.121
    5 -1 4 780.667
    5 -1 4 745.066
    -5 -1 -4 818.289
    5 -1 4 666.117
    -5 1 -4 697.901
    -5 -1 -4 733.537
    5 1 4 764.219
    5 1 4 858.795
    5 1 4 844.591
    5 -1 4 997.459
    -5 1 -4 808.68
    5 1 4 588.625
    -5 1 -4 867.156
    -5 -1 -4 779.688
    5 1 4 771.969
    5 -1 4 780.851
    5 1 4 742.255
    5 1 4 771.903
    5 -1 5 397.697
    5 1 5 538.938
    5 1 5 429.98
    5 -1 5 448.974
    5 -1 5 321.889
    5 1 5 361.655
    -5 1 -5 438.883
    5 -1 5 423.757
    5 1 5 481.768
    -5 -1 -5 449.466
    5 1 5 337.42
    -5 -1 -5 306.735
    5 1 5 411.105
    -5 -1 -5 458.468
    5 -1 5 548.729
    5 -1 5 425.956
    5 1 5 422.413
    -5 1 -5 488.966
    -5 1 -5 442.829
    -5 -1 -5 491.671
    5 1 5 387.125
    5 -1 5 434.889
    5 1 6 2025.21
    5 1 6 2265.4
    5 -1 6 2029.11
    5 -1 6 1974.64
    5 1 6 2085.25
    5 -1 6 2036.76
    5 1 6 2075.83
    5 -1 6 2019.49
    5 1 6 2213.58
    -5 -1 -6 1558.66
    -5 -1 -6 1874.69
    -5 -1 -6 2109.37
    5 1 6 1819.62
    5 -1 6 1931.82
    5 -1 6 2032.88
    5 -1 7 21107.5
    5 1 7 19897.1
    5 -1 7 20477.3
    5 -1 7 20209.9
    5 -1 7 21237.2
    5 -1 7 20139
    5 1 7 20603.9
    -5 -1 -7 22201.4
    -5 -1 -7 21552.2
    -5 1 -7 20764.1
    -5 -1 -7 21415.1
    -5 1 -7 19980
    5 1 7 20327.7
    5 1 7 20836.2
    5 -1 7 21105.1
    5 1 8 5695.94
    -5 -1 -8 5368.17
    5 -1 8 5192.48
    5 -1 8 4852.94
    5 1 8 5299.97
    5 1 8 5149.29
    5 -1 8 5107.49
    -5 -1 -8 5478.73
    5 -1 8 5234.96
    -5 -1 -8 5690.5
    -5 1 -8 5641.87
    -5 -1 -8 5282.39
    5 1 8 5315.34
    5 -1 8 5140.24
    -5 -2 13 2917.85
    -5 -2 13 2852.39
    5 -2 -13 2826.69
    -5 -2 13 3016.54
    5 2 -13 2963.56
    5 -2 -13 2504.3
    -5 2 13 3309.18
    5 2 -13 3275.94
    -5 2 12 1278
    -5 2 12 1086.2
    -5 -2 12 1017.02
    -5 -2 12 969.197
    5 -2 -12 1069.63
    5 2 -12 879.665
    5 2 -12 839.749
    -5 -2 12 948.857
    5 -2 -12 1002.38
    5 -2 -12 877.054
    5 2 -12 1029.81
    -5 2 11 56.6988
    -5 -2 11 23.195
    5 2 -11 1.72731
    5 -2 -11 -13.8392
    -5 -2 11 86.0177
    5 2 -11 49.8921
    -5 -2 11 19.058
    5 -2 -11 15.5754
    -5 2 11 90.5375
    -5 -2 11 93.9668
    5 -2 -11 56.8973
    5 2 -11 37.8538
    5 2 -10 1180.58
    -5 2 10 2099.53
    -5 2 10 1898.19
    -5 -2 10 1543.1
    -5 -2 10 1724.84
    -5 2 10 1760.76
    5 2 -10 1662.26
    5 -2 -10 1748.7
    5 2 -10 1530.76
    -5 -2 10 1695.33
    5 -2 -10 1561
    5 -2 -10 1818.81
    5 -2 -10 1915.58
    -5 -2 10 1835.36
    -5 2 10 1635.56
    5 2 -10 1209.64
    -5 -2 10 1807.81
    5 -2 -10 1619.32
    5 2 -9 18507.5
    -5 2 9 20711.9
    -5 -2 9 17323.4
    -5 -2 9 17174.8
    -5 2 9 19090.5
    5 2 -9 16472.2
    5 -2 -9 17388.6
    5 -2 -9 17871.5
    5 -2 -9 18053.3
    -5 -2 9 17650.5
    5 2 -9 16184.2
    5 -2 -9 18317.3
    -5 -2 9 18613.1
    -5 2 9 18051.5
    -5 -2 9 16544.8
    5 2 -9 17769.3
    -5 -2 9 18153.5
    5 -2 -9 17089
    5 2 -8 15315
    -5 -2 8 14363.2
    -5 2 8 17305.7
    -5 -2 8 13882.7
    5 -2 -8 14808.9
    5 2 -8 13786.6
    -5 2 8 16388.2
    5 -2 -8 14820.5
    -5 -2 8 13790.7
    5 2 -8 13669
    -5 -2 8 13203.7
    5 -2 -8 14618.8
    5 -2 -8 14854
    -5 -2 8 15044.4
    -5 2 8 16264.9
    5 2 -8 14879.6
    -5 -2 8 14181.1
    5 2 -8 13381.3
    5 -2 -8 14724.8
    5 2 -7 863.646
    5 2 -7 924.692
    5 2 -7 1012.9
    -5 -2 7 897.758
    -5 2 7 1208.7
    -5 -2 7 786.522
    -5 2 7 1167.38
    -5 -2 7 941.78
    5 -2 -7 770.358
    -5 2 7 1206.02
    5 2 -7 434.372
    5 -2 -7 984.403
    5 2 -7 1078.21
    -5 -2 7 866.243
    -5 -2 7 1071.41
    5 -2 -7 1021.35
    5 -2 -7 865.564
    -5 -2 7 1081.42
    5 -2 -7 1015.13
    -5 -2 7 1189.61
    -5 2 7 1428.28
    5 2 -7 1309.33
    -5 -2 7 1250.9
    5 -2 -7 948.795
    5 2 -7 1027.5
    5 -2 -7 955.66
    -5 2 7 1664.89
    -5 -2 7 977.093
    -5 -2 7 559.591
    -5 2 7 872.96
    5 2 -6 5876.92
    -5 2 6 6195.6
    5 2 -6 5487.69
    5 -2 -6 6512.13
    -5 -2 6 5123.36
    -5 2 6 6538.54
    -5 -2 6 6405.63
    5 2 -6 7526.01
    5 -2 -6 5962.08
    -5 -2 6 6322.57
    5 -2 -6 6286.06
    5 -2 -6 6573.07
    -5 -2 6 7114.65
    -5 2 6 6497.41
    5 2 -6 6745.56
    -5 -2 6 5251.07
    5 -2 -6 6552.63
    -5 2 6 7121.23
    5 2 -6 6700.16
    5 -2 -6 6061.82
    -5 2 6 8117.92
    -5 -2 6 6613.03
    -5 2 6 5792.52
    5 2 -5 20541.1
    -5 -2 5 19951.7
    -5 2 5 20926
    -5 -2 5 18177.9
    -5 2 5 21730.5
    5 2 -5 20306.4
    5 -2 -5 20004.7
    -5 -2 5 20199.4
    -5 -2 5 18479.2
    5 2 -5 20230.4
    5 -2 -5 18786.9
    5 2 -5 18772.3
    5 2 -4 35832.1
    -5 -2 4 41278.4
    -5 -2 4 29926.7
    -5 2 4 36060
    -5 2 4 36832.2
    5 2 -4 35032.1
    5 2 -4 34970
    5 -2 -4 35288.7
    -5 -2 4 34882.6
    5 2 -4 37076.6
    -5 -2 4 31646.3
    5 -2 -4 34639.7
    5 2 -4 33521.9
    5 2 -3 24526.9
    5 2 -3 24937.2
    -5 2 3 25969.2
    -5 2 3 24099.4
    -5 -2 3 22159.3
    5 2 -3 23852.4
    5 2 -3 24996.6
    5 -2 -3 25929.8
    -5 -2 3 25234.3
    5 2 -3 26265
    -5 -2 3 21658.4
    5 -2 -3 24172.6
    5 2 -3 23485
    -5 -2 3 27074.5
    5 2 -2 4486.84
    -5 2 2 4689.58
    -5 2 2 4243.23
    -5 -2 2 3842.16
    5 2 -2 4335.37
    5 2 -2 4365.54
    5 -2 -2 4832.89
    -5 2 2 4689.59
    -5 -2 2 4464.24
    5 2 -2 4237.64
    -5 -2 2 3940.1
    5 -2 -2 3773.31
    -5 -2 2 4061.38
    5 2 -2 4095.95
    -5 2 1 4995.97
    5 2 -1 4919.49
    -5 2 1 4600.76
    -5 -2 1 4527.08
    -5 2 1 4933.35
    5 2 -1 4808.87
    -5 2 1 5532.19
    5 2 -1 4913.31
    5 -2 -1 5107.97
    -5 -2 1 5032.56
    5 2 -1 4826.57
    5 2 -1 5127.84
    -5 -2 1 4085.66
    5 -2 -1 4841.11
    -5 2 1 4856.81
    -5 -2 1 5135.26
    5 2 -1 4176.26
    -5 -2 0 4114.68
    5 2 0 5033.42
    -5 2 0 4630.06
    5 -2 0 5337.69
    5 2 0 4902.58
    -5 -2 0 4469.92
    -5 2 0 4578.55
    5 2 0 4527.55
    5 2 0 3908.83
    -5 -2 0 4280.78
    5 -2 0 5128.92
    -5 -2 0 5131.26
    -5 2 0 4814.11
    5 2 0 4631.26
    -5 -2 -1 22665.8
    -5 2 -1 26776.5
    5 2 1 24072.4
    -5 2 -1 26191.9
    5 -2 1 27496.6
    5 2 1 24840.2
    -5 -2 -1 24434.3
    5 2 1 22180.4
    5 2 1 24673.4
    -5 -2 -1 21821.4
    5 -2 1 24415.7
    -5 2 -1 25548.4
    5 2 1 22512.8
    5 2 2 2008.36
    -5 -2 -2 2015.94
    5 -2 2 2157.87
    -5 -2 -2 1723.13
    5 2 2 1962.54
    5 2 2 2143
    -5 -2 -2 2243.43
    -5 2 -2 2238.35
    -5 -2 -2 1936.86
    5 2 2 1990.98
    -5 -2 -2 1838.8
    5 2 2 2731.72
    5 2 2 1934.95
    5 2 2 2248.6
    -5 -2 -2 1866.48
    5 2 2 1754.58
    -5 2 -2 2091.5
    5 -2 2 2273.94
    5 2 2 2077.37
    -5 2 -2 2181.81
    -5 -2 -2 2016.35
    5 -2 2 2053.95
    5 2 2 2076.64
    5 2 2 1760.07
    5 -2 2 2382.35
    5 2 2 1667
    5 -2 2 1977.26
    5 2 2 1908.01
    5 2 2 2029.08
    5 2 3 4689.51
    -5 -2 -3 4802.44
    5 -2 3 4946.62
    5 2 3 4919.53
    5 2 3 4742.1
    5 -2 3 5059.59
    -5 -2 -3 4197.64
    -5 -2 -3 4445.37
    5 2 3 5518.77
    -5 -2 -3 4693.42
    -5 2 -3 4987.83
    -5 -2 -3 4827.96
    5 2 3 4790.09
    5 2 3 4971.8
    5 2 3 4546.04
    5 -2 3 4812.39
    -5 2 -3 5163.24
    5 2 3 4698.84
    -5 2 -3 4984.97
    -5 -2 -3 4920.09
    5 2 3 4795.2
    -5 -2 -3 4291.93
    5 2 3 4530.91
    5 -2 3 4600.2
    5 2 3 4543.67
    5 2 4 1151.38
    5 -2 4 1122.15
    5 2 4 1157.33
    5 -2 4 1130.99
    5 2 4 1245
    5 -2 4 1036
    -5 2 -4 1287.97
    -5 -2 -4 1068.86
    -5 -2 -4 1148.43
    5 2 4 1221.51
    -5 -2 -4 1154.76
    5 2 4 1278.29
    5 -2 4 1145.4
    -5 2 -4 1318.55
    5 2 4 913.988
    -5 2 -4 1090.77
    -5 -2 -4 1023.95
    5 2 4 1132.77
    5 2 4 1162.46
    5 -2 4 1199.82
    5 2 4 1117.18
    5 2 5 6533.64
    5 2 5 7852.65
    5 2 5 7213.47
    5 -2 5 7090.97
    -5 -2 -5 6790.12
    -5 -2 -5 6228.21
    -5 -2 -5 6711.08
    5 -2 5 6822.46
    5 2 5 6795.14
    -5 -2 -5 6978.35
    5 2 5 7371.72
    5 2 5 7029.1
    5 -2 5 6584.86
    5 2 5 5551.18
    -5 2 -5 7877.24
    -5 2 -5 6971.22
    5 2 5 6939.14
    5 2 5 6569.01
    -5 2 -5 7047.03
    5 -2 5 7026.29
    5 2 6 6619.66
    5 2 6 8026.94
    5 -2 6 6626.23
    5 -2 6 6825.46
    5 -2 6 6468.03
    5 2 6 7118.25
    -5 -2 -6 6777.53
    -5 -2 -6 6608.56
    -5 -2 -6 6705.92
    5 2 6 7153.53
    5 2 6 6978.16
    -5 -2 -6 6303.96
    5 2 6 7137.05
    5 -2 6 7020.74
    5 2 7 2530.72
    5 2 7 2491.81
    5 -2 7 2507.23
    5 2 7 2431.8
    5 -2 7 2517.5
    -5 -2 -7 2052.48
    -5 -2 -7 2577.65
    -5 -2 -7 2551.28
    -5 -2 -7 2723.49
    5 2 7 2404.38
    5 2 7 2674.8
    5 -2 7 2727.27
    5 -2 8 13.98
    5 2 8 21.4717
    -5 -2 -8 35.6279
    -5 -2 -8 0.06342
    -5 -2 -8 55.1518
    5 2 8 -11.1314
    5 -2 8 0.7871
    5 3 -12 77.7247
    -5 3 11 859.604
    -5 3 11 861.906
    5 -3 -11 706.432
    -5 -3 11 740.67
    5 -3 -11 787.954
    5 3 -11 599.94
    5 -3 -11 698.091
    5 3 -11 772.622
    -5 -3 11 570.092
    -5 -3 11 680.998
    5 3 -11 599.966
    -5 -3 10 4044.68
    5 -3 -10 5170.94
    -5 3 10 5909.42
    5 3 -10 4353.34
    -5 -3 10 5311.07
    -5 -3 10 4899.13
    5 -3 -10 5011.25
    -5 -3 10 4868.25
    -5 -3 10 4989.17
    5 -3 -10 5756.84
    -5 3 10 5516.64
    -5 3 10 5264.34
    -5 -3 10 5143.92
    5 3 -10 4645.24
    -5 -3 9 2829.97
    -5 3 9 4688.73
    -5 -3 9 3711.09
    -5 -3 9 3462.35
    -5 3 9 4296.06
    -5 -3 9 3413.04
    5 -3 -9 3492.74
    -5 -3 9 3470.9
    5 -3 -9 3562.14
    5 -3 -9 3780.45
    5 3 -9 3255.71
    5 -3 -9 3823.98
    -5 3 9 4562.97
    -5 -3 9 3715.17
    5 3 -9 2950.84
    -5 -3 8 368.176
    5 3 -8 682.709
    -5 -3 8 444.38
    5 -3 -8 388.943
    -5 3 8 561.894
    -5 -3 8 437.636
    5 -3 -8 556.861
    -5 3 8 731.507
    5 3 -8 459.337
    -5 -3 8 577.185
    5 -3 -8 483.038
    -5 -3 8 635.062
    5 -3 -8 548.127
    -5 -3 8 392.17
    5 -3 -8 511.921
    5 3 -8 587.107
    5 3 -8 467.511
    -5 -3 8 495.615
    -5 -3 8 376.389
    5 3 -8 346.623
    5 3 -7 3447.96
    -5 -3 7 3025.52
    -5 3 7 3427.86
    -5 -3 7 3552.65
    -5 -3 7 2833.94
    -5 -3 7 3275.25
    5 -3 -7 3585.45
    -5 3 7 4003.5
    -5 -3 7 3161.37
    5 3 -7 4086.09
    5 -3 -7 3570.37
    -5 -3 7 3610.82
    -5 -3 7 3204.61
    5 -3 -7 3467.82
    -5 -3 7 3595.01
    5 -3 -7 3903.12
    5 3 -7 3215.77
    -5 -3 7 3660.24
    -5 3 7 4045.68
    5 3 -7 3293.03
    -5 -3 7 3170.82
    5 -3 -7 3765.31
    5 -3 -7 3669.83
    -5 3 7 3660.36
    5 3 -6 12422.3
    -5 -3 6 10272.2
    -5 3 6 12005.1
    -5 -3 6 10771.2
    5 3 -6 15728.1
    5 -3 -6 12626.5
    -5 3 6 10340.1
    -5 -3 6 9783.45
    5 -3 -6 12500.5
    5 -3 -6 12468.1
    5 -3 -6 12652.7
    5 3 -6 11144.8
    5 -3 -6 12588.5
    5 -3 -6 13868.6
    -5 -3 6 11480.7
    -5 -3 6 12087.9
    5 3 -6 13792.4
    -5 -3 6 10738
    -5 -3 6 11862.9
    5 -3 -6 12507.4
    5 3 -5 5615.03
    -5 3 5 5670.29
    -5 -3 5 5184.26
    -5 -3 5 5282.64
    -5 -3 5 5653.62
    5 -3 -5 6218.61
    -5 -3 5 5406.15
    5 -3 -5 6070.88
    -5 -3 5 5193.54
    -5 -3 5 5709.51
    5 -3 -5 6077.12
    5 -3 -5 5663.51
    5 -3 -5 6623.8
    5 3 -5 6374.42
    -5 -3 5 6458.92
    5 3 -5 6326.35
    -5 -3 5 5358.74
    5 3 -5 5624.96
    5 -3 -5 6062.4
    5 3 -4 92073
    -5 -3 4 77218.3
    -5 -3 4 98679.6
    5 3 -4 86240.3
    -5 -3 4 82710.6
    -5 -3 4 78101.5
    -5 -3 4 81118
    -5 -3 4 72627.7
    -5 -3 4 76326.8
    5 -3 -4 86230
    -5 -3 4 76473.5
    -5 -3 4 83571.6
    5 -3 -4 82401.1
    5 3 -4 80978.8
    5 -3 -4 94544.8
    -5 3 4 83782.5
    -5 -3 4 76311.1
    5 3 -4 92408.9
    -5 -3 4 78780.5
    5 -3 -4 86676.4
    5 3 -4 81156.8
    5 -3 -4 84508.2
    5 -3 -4 83415.9
    -5 3 4 47334.5
    5 3 -4 78519.9
    5 3 -3 16273.6
    -5 -3 3 16100.6
    -5 -3 3 14684
    -5 -3 3 15764.7
    -5 -3 3 13821.6
    -5 -3 3 14694.2
    -5 -3 3 13339.8
    5 -3 -3 15814.7
    -5 -3 3 14766.9
    -5 -3 3 13313.8
    -5 3 3 14076.3
    5 -3 -3 15897.5
    5 -3 -3 17811.3
    -5 -3 3 13933.9
    5 3 -3 15950.2
    5 3 -3 16415.9
    -5 -3 3 14153
    5 3 -3 14876.9
    5 -3 -3 16425.3
    -5 -3 3 16498.9
    5 3 -3 16181.4
    5 -3 -3 15362
    -5 3 3 10931
    5 3 -3 14635.6
    -5 -3 3 17855.2
    -5 -3 2 967.755
    -5 -3 2 868.355
    5 3 -2 1192.4
    5 3 -2 915.983
    5 -3 -2 775.694
    -5 -3 2 658.37
    -5 -3 2 768.887
    -5 -3 2 742.912
    5 -3 -2 841.335
    -5 -3 2 828.702
    5 -3 -2 1015.12
    -5 -3 2 594.902
    5 3 -2 822.509
    -5 -3 2 870.04
    5 3 -2 922.567
    5 3 -2 897.423
    -5 -3 2 816.178
    5 -3 -2 891.792
    -5 -3 2 806.674
    5 3 -2 617.511
    5 -3 -2 837.165
    -5 3 2 1128.02
    5 3 -2 795.195
    -5 3 1 865.523
    -5 -3 1 1074.23
    -5 -3 1 468.689
    -5 -3 1 839.224
    5 -3 -1 885.075
    5 3 -1 841.133
    -5 -3 1 789.902
    -5 -3 1 873.833
    5 -3 -1 1109.68
    -5 -3 1 1021.07
    -5 -3 1 703.058
    5 -3 -1 1259.08
    5 3 -1 821.581
    -5 -3 1 1062.14
    5 3 -1 944.028
    5 3 -1 835.688
    -5 -3 1 961.094
    5 3 -1 1381.98
    5 -3 -1 1485.09
    -5 3 1 1010.68
    5 3 -1 1222.15
    -5 3 0 1265.11
    -5 -3 0 1338.16
    5 3 0 1265.35
    5 -3 0 1422.84
    -5 -3 0 1102.34
    5 3 0 1281.12
    5 -3 0 1309.58
    -5 -3 0 946.638
    -5 -3 0 1032.77
    5 3 0 1205.35
    -5 -3 0 1023.18
    -5 -3 0 1125.02
    5 -3 0 1351.16
    5 3 0 1289.38
    -5 -3 0 856.481
    -5 3 0 1518.35
    5 3 0 1378.16
    5 -3 0 1463.2
    -5 -3 0 1201.36
    5 3 0 1230.44
    -5 3 0 1462.78
    -5 3 -1 31278
    -5 -3 -1 38355.4
    5 -3 1 36012.1
    -5 -3 -1 31907.7
    5 3 1 31483.4
    5 -3 1 32135.9
    5 3 1 32136.2
    5 -3 1 36496
    -5 -3 -1 30038.3
    5 3 1 35495.6
    -5 -3 -1 29513.6
    5 3 1 32008.8
    5 3 1 32985.7
    5 -3 1 36850.9
    5 3 1 33120.3
    -5 -3 -1 29403.3
    -5 -3 -1 31592.5
    5 3 1 33029.8
    5 -3 1 31390.1
    5 3 1 32024.8
    -5 3 -2 33.7536
    5 -3 2 64.9574
    5 3 2 34.2122
    5 3 2 101.301
    -5 -3 -2 167.177
    5 3 2 66.5659
    5 3 2 74.8637
    -5 -3 -2 -4.13105
    5 3 2 57.8155
    5 3 2 266.96
    -5 -3 -2 103.602
    5 -3 2 67.308
    -5 -3 -2 41.3656
    5 3 2 28.6534
    5 3 2 87.7809
    5 -3 2 59.1779
    5 3 2 190.17
    5 -3 3 5661.03
    5 -3 3 5584.38
    5 3 3 4886.31
    -5 -3 -3 4611.49
    -5 -3 -3 5629.23
    5 3 3 6117.74
    -5 -3 -3 5191.79
    5 3 3 5546.88
    5 3 3 6385.41
    5 -3 3 5928.45
    -5 3 -3 5316.17
    5 3 3 5702.15
    5 3 3 6065.95
    5 3 3 5338.74
    5 -3 3 5508.67
    -5 -3 -4 3110.08
    5 -3 4 4039.64
    5 -3 4 4066.28
    -5 -3 -4 3213.83
    5 3 4 4764.48
    -5 -3 -4 4250.35
    -5 -3 -4 3540.92
    5 3 4 4598.07
    5 3 4 4254.98
    5 3 4 4333.08
    5 -3 4 4136.05
    5 3 5 6610.18
    5 -3 5 5177.77
    5 3 5 6980.51
    5 3 5 6921.82
    -5 -3 -5 5241.8
    5 3 5 6935.12
    5 3 5 6391.99
    5 3 5 6276.92
    -5 -3 -5 4432.68
    5 -3 5 5224.4
    5 3 6 7848.79
    5 -3 6 5700.83
    5 3 6 7891.41
    -5 -3 -6 5456.07
    -5 -3 -6 5233.42
    5 3 6 8170.72
    5 3 6 7818.39
    5 3 6 6628.47
    5 -3 6 5820.38
    5 -3 7 6466.56
    5 3 7 6364.22
    5 3 7 6513.24
    5 -3 7 6227.11
    -5 4 10 740.943
    5 -4 -10 694.725
    -5 -4 10 559.56
    -5 -4 10 488.616
    -5 4 10 735.533
    -5 -4 9 539.047
    -5 -4 9 425.029
    -5 4 9 724.843
    -5 4 9 561.035
    -5 -4 9 588.896
    5 -4 -9 666.485
    5 4 -9 436.821
    5 4 -9 490.615
    -5 4 9 800.516
    -5 -4 8 3440.03
    -5 -4 8 3725.14
    -5 4 8 4523.42
    -5 -4 8 3324.75
    5 -4 -8 3715.31
    -5 4 8 4855.47
    5 -4 -8 4286.46
    5 4 -8 3187.53
    -5 4 8 4935.67
    -5 -4 7 3002.13
    5 -4 -7 3784.28
    -5 4 7 4220.27
    5 -4 -7 3126.71
    -5 4 7 4203.95
    -5 -4 7 2846.48
    5 -4 -7 3297.13
    -5 -4 7 3333.78
    -5 -4 7 3088.71
    -5 -4 7 3243.7
    5 -4 -7 3492.78
    5 -4 -7 3789.68
    5 4 -7 2781.4
    -5 -4 7 3279.51
    5 -4 -7 3394.83
    -5 -4 6 1888.59
    5 -4 -6 1864.77
    -5 -4 6 1724.1
    -5 -4 6 1693.54
    5 -4 -6 1766.57
    -5 4 6 2215.1
    -5 -4 6 1418.07
    -5 -4 6 1911.3
    5 -4 -6 2366.51
    5 4 -6 1811.2
    -5 -4 6 1531.09
    5 -4 -6 1969.12
    -5 -4 5 11507.6
    -5 -4 5 10388.5
    -5 -4 5 10970.8
    5 -4 -5 11187.2
    -5 -4 5 9424.33
    5 -4 -5 11142.4
    5 -4 -5 13260.6
    5 4 -5 9553.45
    -5 -4 5 9998.2
    5 4 -5 9791.88
    -5 -4 5 10341.2
    5 -4 -5 12382.7
    -5 -4 5 8241.27
    -5 -4 4 2840.54
    -5 -4 4 3410.02
    -5 4 4 3043.07
    -5 -4 4 2994.22
    5 4 -4 3575.07
    -5 -4 4 3180.56
    -5 -4 4 3012.37
    -5 -4 4 2728.75
    -5 -4 4 3741.75
    5 -4 -4 3604.86
    5 -4 -4 4048.72
    5 4 -4 3545.14
    5 -4 -4 3747.56
    -5 -4 4 2636.72
    -5 -4 3 7745.13
    -5 -4 3 9466.88
    -5 4 3 6752.22
    -5 -4 3 7938.63
    -5 -4 3 7714.76
    5 4 -3 8319.35
    -5 -4 3 6824.57
    5 -4 -3 8278.21
    -5 -4 3 8093.47
    5 -4 -3 10248
    5 4 -3 7908.14
    5 -4 -3 9704.4
    -5 -4 3 6738.67
    -5 -4 2 1625.06
    -5 -4 2 2006.65
    -5 4 2 1628.38
    -5 -4 2 1752.76
    5 4 -2 1824.62
    -5 -4 2 1529.22
    -5 -4 2 1776.64
    -5 -4 2 1525.9
    5 -4 -2 2290.49
    5 4 -2 2000.56
    5 4 -2 2001.91
    5 4 -2 2009.29
    5 -4 -2 2125.97
    -5 -4 2 1485.66
    -5 -4 1 5449.42
    -5 -4 1 8642.92
    -5 4 1 4311.64
    5 -4 -1 8134.03
    -5 -4 1 6503.96
    5 4 -1 6950.71
    -5 -4 1 6512.82
    -5 -4 1 5616.81
    5 -4 -1 8352.7
    5 4 -1 7356.69
    5 4 -1 6604.46
    5 -4 -1 8189.12
    -5 -4 0 7635.19
    -5 -4 0 10991.1
    5 -4 0 10150.6
    -5 -4 0 8329.62
    -5 -4 0 7774.98
    -5 -4 0 7512.02
    5 -4 0 10424.9
    5 4 0 9960.4
    5 4 0 8874.27
    -5 4 0 8121.16
    5 4 0 9160.53
    5 -4 0 9936.05
    -5 -4 0 8176.39
    -5 4 0 9259.77
    -5 -4 -1 6187.04
    5 -4 1 7395.82
    -5 -4 -1 6230.51
    5 4 1 7560.5
    -5 -4 -1 5340.71
    -5 -4 -1 6416.12
    5 -4 1 7541.04
    5 4 1 6387.81
    5 4 1 6945
    5 -4 1 7529.96
    5 4 1 6475.09
    -5 -4 -2 21852.7
    5 4 2 18638.7
    -5 -4 -2 19884.6
    5 4 2 23173.3
    -5 -4 -2 18562.6
    5 4 2 21569.3
    5 4 2 22076.2
    5 -4 2 19405.8
    5 4 2 20543.4
    -5 -4 -3 6352.45
    5 -4 3 6008.32
    5 4 3 6330.15
    -5 -4 -3 5924.97
    5 4 3 6769.58
    -5 -4 -3 6296.75
    5 4 3 6359.96
    5 4 3 6409.11
    5 4 3 6148.42
    5 -4 3 5884.45
    -5 -4 -4 4168.98
    5 4 4 4727.17
    -5 -4 -4 3887.71
    5 4 4 4858.73
    -5 -4 -4 4805.81
    5 4 4 5020.45
    5 4 4 3969.72
    5 4 4 4553.85
    5 4 5 7179.62
    5 4 5 7365.63
    -5 -4 -5 7602.96
    5 4 5 6961.74
    -5 -5 6 233.93
    5 -5 -6 297.028
    -5 -5 6 57.598
    5 -5 -6 300.604
    5 5 -6 126.585
    -5 5 6 409.146
    -5 -5 6 237.109
    -5 -5 5 4567.21
    5 -5 -5 4805.77
    -5 -5 5 2998.4
    5 -5 -5 5041.57
    5 5 -5 3026.14
    -5 -5 5 3633.46
    -5 -5 4 445.35
    5 -5 -4 518.477
    -5 -5 4 278.389
    5 -5 -4 510.768
    5 5 -4 288.254
    -5 -5 4 326.772
    -5 -5 3 3209.89
    -5 -5 3 4027.6
    5 -5 -3 4021.32
    -5 -5 3 3232.06
    5 5 -3 2893.56
    -5 -5 3 2775.85
    5 -5 -3 4084.17
    5 5 -3 2535.44
    5 5 -3 2908.41
    5 -5 -3 3724.21
    -5 -5 3 3284.31
    -5 -5 2 3468.44
    -5 -5 2 4661.98
    5 -5 -2 4574.83
    -5 -5 2 3621.95
    5 5 -2 3368.88
    5 -5 -2 4447.71
    5 5 -2 2877.26
    -5 -5 2 2646.68
    5 5 -2 3349.42
    5 -5 -2 4109.73
    -5 -5 1 1452.81
    -5 -5 1 2042.55
    5 -5 -1 1737.13
    -5 -5 1 1413.88
    5 5 -1 1434.98
    5 -5 -1 1862.34
    -5 -5 1 1078.82
    5 5 -1 1285.05
    5 5 -1 1365.94
    5 5 -1 1310.06
    -5 -5 0 259.661
    5 -5 0 188.257
    5 5 0 224.822
    -5 -5 0 280.627
    5 -5 0 187.162
    -5 -5 0 193.295
    5 5 0 254.721
    5 5 0 276.184
    5 5 0 260.871
    5 5 0 224.099
    -5 -5 -1 706.654
    5 5 1 699.68
    -5 -5 -1 629.676
    5 5 1 670.73
    -5 -5 -1 547.419
    5 5 1 665.597
    5 5 1 680.1
    5 5 1 597.153
    -5 -5 -2 791.629
    -5 -5 -2 961.35
    5 5 2 1453.61
    5 5 2 1400.61
    -6 0 13 2756.6
    -6 0 13 3156.88
    6 0 -13 3511.16
    -6 0 13 2427
    6 0 -13 3357.68
    6 0 -13 2909.05
    -6 0 12 2245.22
    -6 0 12 2339.7
    6 0 -12 2400.75
    6 0 -12 2358.37
    6 0 -12 1848.56
    -6 0 12 2002.26
    -6 0 12 2185.02
    6 0 -12 2626.04
    6 0 -12 2345.49
    6 0 -11 672.789
    -6 0 11 547.751
    -6 0 11 692.251
    6 0 -11 679.529
    -6 0 11 634.333
    6 0 -11 536.058
    -6 0 11 598.525
    6 0 -11 660.372
    6 0 -11 754.15
    -6 0 10 8128.43
    -6 0 10 9484.52
    -6 0 10 9961.51
    6 0 -10 9098.83
    6 0 -10 9152.18
    6 0 -10 10371.8
    -6 0 10 8876.46
    6 0 -10 9727.71
    -6 0 10 10484
    6 0 -10 10027
    -6 0 10 9842.46
    6 0 -10 10094.5
    -6 0 9 11807.9
    -6 0 9 11095.7
    -6 0 9 12083.3
    -6 0 9 12366.8
    6 0 -9 11706.6
    6 0 -9 11402.6
    -6 0 9 12211.2
    6 0 -9 12203.7
    -6 0 9 11712
    6 0 -9 11696.3
    6 0 -9 12803.6
    6 0 -9 12294.9
    6 0 -9 12126
    -6 0 8 1156.64
    -6 0 8 828.378
    -6 0 8 930.451
    -6 0 8 907.574
    -6 0 8 1062.21
    -6 0 8 1185.65
    -6 0 8 885.846
    6 0 -8 906.651
    6 0 -8 996.143
    6 0 -8 1113.44
    6 0 -8 1174.36
    6 0 -8 1407.97
    6 0 -8 1225.76
    6 0 -8 840.894
    -6 0 8 847.221
    6 0 -8 1081.61
    -6 0 7 1141.91
    -6 0 7 1210.72
    6 0 -7 1227.1
    -6 0 7 1508.58
    6 0 -7 1283.96
    -6 0 7 1063.72
    6 0 -7 907.999
    -6 0 6 3150.98
    -6 0 6 2843.84
    6 0 -6 2257.23
    -6 0 6 2567.99
    -6 0 6 2350.07
    6 0 -6 3580.11
    -6 0 5 2560.87
    6 0 -5 2597.13
    6 0 -5 2730.96
    -6 0 5 2277.38
    -6 0 5 2361.96
    6 0 -5 3363.43
    -6 0 4 18255.5
    -6 0 4 18028.9
    6 0 -4 17220.9
    6 0 -4 16972.3
    -6 0 4 18820.7
    6 0 -4 18199.7
    -6 0 4 16239
    -6 0 4 17536.8
    -6 0 3 10.9432
    -6 0 3 21.435
    6 0 -3 15.1053
    6 0 -3 -0.30541
    6 0 -3 -96.2882
    -6 0 3 1.09101
    6 0 -3 -20.1749
    6 0 -3 -212.755
    -6 0 3 -266.696
    -6 0 3 -73.8765
    -6 0 3 31.0511
    -6 0 2 18666.7
    -6 0 2 19265
    6 0 -2 18682.5
    6 0 -2 15907.1
    6 0 -2 18914.6
    -6 0 2 18417.3
    -6 0 2 19250.7
    6 0 -2 19701.7
    -6 0 2 16337.7
    -6 0 1 20800.6
    -6 0 1 20484
    6 0 -1 19864.3
    6 0 -1 17852.4
    6 0 -1 20455.6
    -6 0 1 20358.6
    -6 0 1 20536.4
    6 0 -1 22742.8
    -6 0 1 18303.3
    6 0 -1 20221.5
    -6 0 0 4412.82
    -6 0 0 4005.52
    6 0 0 3906.99
    6 0 0 3739.55
    6 0 0 4253.42
    -6 0 0 4047.67
    -6 0 0 4213.2
    6 0 0 4261.12
    6 0 0 4101.04
    -6 0 -1 1619.21
    -6 0 -1 1378.7
    6 0 1 1828.45
    -6 0 -1 1658.55
    6 0 1 1683.57
    -6 0 -1 1682.86
    6 0 1 1628.87
    6 0 1 1552.56
    -6 0 -2 4938.88
    6 0 2 4889.89
    6 0 2 3700.58
    6 0 2 4660.07
    6 0 2 4769.79
    6 0 2 4696.37
    6 0 2 3897.74
    6 0 2 4827.19
    6 0 2 5110.49
    -6 0 -2 4832.51
    6 0 2 4575.78
    -6 0 -2 4493.15
    6 0 2 4371.55
    -6 0 -3 178.449
    6 0 3 185.82
    6 0 3 199.774
    6 0 3 121.536
    6 0 3 124.353
    -6 0 -3 209.762
    6 0 3 281.667
    6 0 3 326.031
    6 0 3 22.2553
    6 0 3 165.278
    -6 0 -3 340.005
    -6 0 -3 137.198
    6 0 3 247.71
    6 0 4 775.248
    6 0 4 634.654
    6 0 4 749.302
    -6 0 -4 792.602
    -6 0 -4 693.985
    6 0 4 673.553
    6 0 4 775.201
    6 0 4 745.7
    6 0 4 736.431
    -6 0 -4 867.572
    -6 0 -4 785.516
    6 0 5 2530.52
    6 0 5 2736.5
    -6 0 -5 2572.3
    6 0 5 2546.63
    6 0 5 2455.47
    6 0 6 16552.7
    6 0 6 16859.7
    -6 0 -6 16573.3
    6 0 6 17440.9
    6 0 6 16437.6
    6 0 7 12283.2
    6 0 7 12632.8
    6 0 7 13725.7
    6 0 7 12999.5
    -6 0 -7 14612.2
    -6 0 -7 14032.3
    -6 0 -7 13507.1
    -6 0 -8 8150.44
    6 0 8 8023.71
    6 1 -13 3833.67
    -6 -1 13 733.804
    -6 1 13 3433.25
    -6 -1 13 3649.94
    -6 1 13 3668.2
    6 -1 -13 3559.83
    -6 -1 13 3363.76
    6 1 -13 3650.05
    6 -1 -13 2925.84
    6 -1 -13 3992.06
    6 1 -13 3417.09
    6 1 -13 3919.21
    -6 -1 12 140.234
    -6 -1 12 71.0275
    -6 1 12 129.664
    6 1 -12 104.711
    6 -1 -12 146.43
    6 -1 -12 55.2689
    6 1 -12 74.194
    -6 -1 12 97.0075
    6 -1 -12 75.1955
    6 1 -12 112.51
    -6 -1 12 162.678
    -6 1 12 225.393
    6 -1 -12 156.623
    6 1 -12 126.332
    -6 1 12 131.318
    6 1 -12 108.823
    -6 1 11 6456.82
    -6 1 11 7257.68
    -6 -1 11 6765.96
    -6 -1 11 6866.17
    6 1 -11 7143.3
    6 -1 -11 6897.13
    6 -1 -11 7201.54
    6 1 -11 7084.56
    -6 -1 11 6533.54
    6 -1 -11 6918.35
    6 1 -11 7665.77
    -6 -1 11 7118.78
    6 -1 -11 6970.4
    6 1 -11 7272.92
    -6 1 11 7998.75
    6 1 -11 7090.61
    -6 1 10 996.793
    -6 1 10 697.792
    -6 1 10 718.517
    -6 -1 10 720.45
    -6 -1 10 683.604
    -6 -1 10 928.78
    6 1 -10 680.798
    -6 1 10 585.855
    6 -1 -10 813.445
    6 1 -10 701.399
    -6 -1 10 915.741
    6 -1 -10 946.028
    -6 1 10 576.664
    -6 -1 10 869.037
    6 -1 -10 731.188
    6 -1 -10 805.028
    6 1 -10 614.86
    6 1 -10 749.228
    -6 1 9 31387.5
    -6 -1 9 29549.5
    -6 1 9 31660.7
    -6 -1 9 27843.9
    -6 1 9 31502.2
    -6 -1 9 31675.4
    6 1 -9 29207.1
    6 -1 -9 29093.7
    6 -1 -9 30613.5
    6 1 -9 30340.5
    -6 -1 9 28615.5
    6 -1 -9 30323.1
    -6 1 9 28979.6
    -6 -1 9 32373.6
    6 -1 -9 29783.9
    6 1 -9 29809.6
    6 1 -9 32021.7
    -6 -1 8 11678.2
    6 -1 -8 12382.2
    -6 1 8 14392.4
    -6 -1 8 12974.6
    -6 -1 8 12328.4
    -6 1 8 14446.5
    -6 -1 8 13962.5
    6 1 -8 12706
    6 -1 -8 12434.9
    6 -1 -8 12819.9
    6 1 -8 13170.4
    -6 -1 8 12397.8
    6 -1 -8 12857.3
    -6 -1 8 12668.8
    6 -1 -8 12701.1
    -6 -1 8 12472.7
    -6 1 8 13251.6
    -6 1 8 12909.3
    -6 -1 8 13921.3
    6 -1 -8 13111
    6 1 -8 12185.5
    6 -1 -8 13080.3
    -6 1 8 13704.7
    6 1 -8 14311
    6 1 -7 6047.27
    -6 -1 7 5718.9
    -6 1 7 6508.34
    -6 -1 7 6595.06
    -6 -1 7 6381.23
    -6 -1 7 6029.71
    -6 1 7 6263.28
    -6 1 7 6365.28
    6 1 -7 5646.31
    6 -1 -7 6047.48
    6 -1 -7 5845.37
    6 1 -7 6486.92
    -6 -1 7 6048.74
    6 -1 -7 6374.06
    6 -1 -7 5958.88
    -6 1 7 5361.21
    -6 1 7 6154.73
    6 1 -7 5936.6
    -6 -1 7 6459.41
    6 -1 -7 5467.55
    6 -1 -7 6170.67
    6 1 -7 5634.42
    6 -1 -7 5783.4
    -6 1 7 7109.47
    -6 1 7 5338.55
    6 1 -7 6269.46
    6 1 -6 8967.71
    -6 1 6 10160.7
    -6 -1 6 10084.6
    6 1 -6 12403.8
    -6 -1 6 9251.59
    6 -1 -6 8792.21
    -6 1 6 10040.8
    6 1 -6 8630.2
    -6 1 6 8987.03
    6 1 -6 9472.42
    6 -1 -6 8950.13
    -6 1 6 11293.6
    -6 1 6 9535.3
    6 1 -6 9419.21
    -6 1 5 5349.37
    -6 -1 5 5290.12
    6 1 -5 4577.79
    -6 1 5 4170.5
    -6 -1 5 4861.89
    -6 1 5 5307.12
    6 1 -5 4304.34
    6 -1 -5 4691.08
    6 1 -5 5127.04
    -6 -1 5 5014.69
    6 1 -5 4947.43
    6 -1 -5 3990.25
    -6 1 5 6610.21
    -6 1 5 5197.06
    6 1 -5 3782.89
    -6 1 4 12398
    -6 -1 4 12311.5
    6 1 -4 14910.6
    -6 1 4 11395.7
    -6 -1 4 11252.1
    -6 1 4 12819.1
    6 1 -4 11046.7
    6 -1 -4 11700.2
    6 1 -4 11439.3
    -6 -1 4 11713.7
    6 -1 -4 10495.1
    -6 1 4 16382.8
    -6 1 4 12625.3
    6 -1 -4 11708.4
    6 1 -4 10599.7
    -6 1 3 64746.5
    -6 -1 3 66221.4
    -6 1 3 65835.3
    6 1 -3 66657
    -6 -1 3 59869.5
    -6 1 3 73322.3
    6 1 -3 62364.3
    6 -1 -3 66741.1
    6 1 -3 61669.7
    -6 -1 3 64524.9
    6 -1 -3 59951.9
    -6 1 3 76115.3
    -6 1 3 67543.5
    6 1 -3 58061.6
    -6 1 2 63387.7
    -6 1 2 61984.4
    -6 -1 2 65403.2
    -6 -1 2 57414.2
    -6 1 2 70217.4
    6 1 -2 62896.7
    6 -1 -2 65942.3
    6 1 -2 61388.4
    -6 1 2 65581.5
    -6 -1 2 61966.8
    6 -1 -2 59295.9
    6 1 -2 60509.2
    -6 1 2 67555
    6 1 -2 58310.8
    -6 1 1 18431.7
    -6 -1 1 18187.5
    -6 -1 1 15647.8
    -6 1 1 18327.6
    6 -1 -1 16457.4
    6 1 -1 16685.9
    6 -1 -1 18728.2
    6 1 -1 17601.9
    -6 1 1 18055.7
    -6 1 1 17644
    -6 -1 1 17364.4
    6 -1 -1 17174.9
    6 1 -1 16776
    -6 1 1 17192.3
    6 -1 -1 16096.8
    6 1 -1 16360.2
    -6 1 0 5707.51
    -6 -1 0 5057.23
    -6 1 0 5734.83
    6 -1 0 5351.2
    6 1 0 5622.14
    6 -1 0 5946.89
    -6 1 0 5633.19
    6 1 0 5981.2
    -6 1 0 5349.81
    -6 -1 0 5290.24
    -6 -1 0 5173.96
    6 -1 0 5031.35
    -6 -1 0 5090.59
    6 1 0 5425.15
    -6 1 0 4869.14
    6 -1 0 5027.5
    6 1 0 5093.03
    6 1 0 5166.42
    -6 -1 -1 17735.7
    6 1 1 19744
    6 -1 1 20152.6
    6 1 1 20546.4
    6 -1 1 19737.8
    6 -1 1 19518
    -6 -1 -1 18401.9
    6 -1 1 18932.9
    6 1 1 20028.5
    -6 1 -1 20456.6
    -6 -1 -1 20274.6
    6 1 1 19598.6
    6 1 1 21142.8
    6 -1 1 18911.2
    6 1 1 19783.6
    -6 -1 -1 17194.6
    -6 1 -1 17991.8
    6 -1 1 20365.9
    6 1 1 19933.9
    6 -1 1 21694.4
    -6 1 -1 20831
    6 1 1 20807.9
    -6 1 -1 20337.2
    -6 -1 -1 19154.8
    -6 -1 -1 18950.5
    -6 -1 -1 18779.7
    6 -1 1 20010
    -6 1 -1 16301.3
    6 1 1 19868.7
    6 1 1 17179.8
    6 1 1 20205.4
    6 -1 2 24424.4
    6 1 2 23526.2
    6 -1 2 23071
    6 1 2 21533.5
    6 -1 2 22980.7
    6 -1 2 23313
    -6 -1 -2 21896.7
    6 1 2 24766.3
    -6 -1 -2 25777.7
    6 1 2 23602.6
    6 1 2 22389
    -6 1 -2 24580.2
    -6 -1 -2 23465.3
    6 -1 2 23803.5
    6 1 2 23618.9
    6 -1 2 23525.8
    6 1 2 23805
    6 -1 2 26416
    -6 1 -2 25644.9
    6 1 2 24553.8
    -6 1 -2 24710.6
    -6 -1 -2 23764.4
    -6 -1 -2 23692.9
    6 -1 2 25563.6
    6 1 2 24006.3
    6 -1 2 23437.5
    6 1 2 24650.1
    -6 -1 -2 21485.4
    6 -1 3 1017.78
    6 1 3 1066.01
    6 -1 3 1173.25
    6 -1 3 1137.75
    6 1 3 1284.41
    -6 -1 -3 1341.08
    -6 1 -3 1201.63
    -6 -1 -3 1172.94
    6 -1 3 1087.06
    6 1 3 1111.13
    6 1 3 1172.84
    -6 1 -3 1276
    6 1 3 1187.29
    -6 1 -3 1307.46
    -6 -1 -3 1174.05
    -6 -1 -3 1007.16
    6 1 3 1135.31
    6 -1 3 1109.68
    6 1 3 1123.94
    6 1 3 1180.54
    6 -1 4 2971.92
    6 1 4 2836.2
    6 -1 4 3185.65
    6 1 4 3314.01
    -6 -1 -4 3265
    6 -1 4 2881.34
    6 1 4 2772.9
    -6 -1 -4 2757.94
    -6 1 -4 3313.18
    6 1 4 3062.24
    6 1 4 2945.31
    6 1 4 2809.01
    -6 1 -4 3326.25
    -6 1 -4 3218.49
    -6 -1 -4 3035.16
    6 1 4 2940.95
    6 -1 4 2980.36
    6 1 5 329.277
    6 -1 5 285.356
    6 -1 5 450.106
    6 -1 5 368.033
    6 1 5 318.688
    -6 -1 -5 253.927
    -6 1 -5 392.881
    6 -1 5 330.031
    6 1 5 380.849
    -6 -1 -5 275.461
    -6 -1 -5 438.802
    6 1 5 348.306
    -6 -1 -5 425.201
    6 1 5 329.288
    6 1 5 412.743
    6 -1 5 303.397
    6 1 6 7195.26
    6 -1 6 8163.1
    6 -1 6 8452.61
    6 -1 6 8341.81
    6 -1 6 7383.44
    6 1 6 8013.21
    6 -1 6 7635.93
    6 1 6 8037.48
    -6 -1 -6 8556.58
    -6 -1 -6 8424.9
    -6 -1 -6 8652.7
    6 1 6 7991.77
    -6 1 -6 8148.56
    6 -1 6 8141.33
    6 -1 7 6945.96
    6 -1 7 7134.25
    6 -1 7 7259.44
    6 1 7 7410.75
    6 -1 7 7171.01
    6 1 7 7386.38
    -6 -1 -7 7871.44
    -6 -1 -7 7714.54
    -6 1 -7 6809.59
    -6 1 -7 7897.88
    6 1 7 7715.46
    -6 -1 -7 7894.51
    6 1 7 7139.81
    6 -1 7 7187.24
    -6 2 12 102.35
    -6 -2 12 129.902
    -6 2 12 149.597
    -6 -2 12 171.434
    -6 2 12 165.941
    -6 -2 12 107.603
    -6 -2 12 167.199
    6 -2 -12 144.639
    6 2 -12 137.034
    6 2 -12 142.882
    6 2 -12 111.913
    -6 -2 12 157.42
    -6 2 12 237.116
    6 -2 -12 226.908
    6 -2 -12 142.696
    6 2 -12 145.374
    -6 2 11 389.528
    -6 2 11 331.535
    -6 -2 11 233.006
    -6 2 11 439.496
    -6 -2 11 202.653
    6 2 -11 307.279
    -6 -2 11 245.044
    6 -2 -11 246.633
    -6 -2 11 271.861
    6 2 -11 296.346
    6 -2 -11 278.202
    6 2 -11 348.425
    -6 -2 11 266.594
    6 -2 -11 271.396
    6 2 -11 236.612
    6 2 -10 804.749
    -6 2 10 1028.57
    -6 2 10 882.006
    -6 -2 10 839.696
    6 -2 -10 702.467
    -6 -2 10 742.53
    6 -2 -10 909.24
    6 -2 -10 973.119
    6 2 -10 967.871
    -6 2 10 770.405
    -6 -2 10 919.303
    6 -2 -10 737.516
    -6 -2 10 895.399
    6 2 -10 768.748
    6 2 -9 6353.39
    -6 2 9 7465.13
    -6 -2 9 6598.98
    -6 -2 9 6694.17
    -6 2 9 7379.53
    -6 2 9 6543.71
    6 -2 -9 6090.8
    6 2 -9 6339.92
    -6 -2 9 6230.56
    6 -2 -9 6529.63
    6 2 -9 6038
    -6 -2 9 6505.75
    -6 -2 9 6556.11
    6 -2 -9 6587.31
    -6 2 9 6777.02
    6 2 -9 6820.07
    -6 -2 9 6723.92
    6 -2 -9 6502.52
    6 2 -9 6392.49
    6 2 -8 33242.6
    -6 -2 8 31629.2
    -6 -2 8 31096.2
    -6 2 8 36907.6
    -6 -2 8 29713.7
    -6 2 8 31655.4
    -6 -2 8 32801.2
    6 -2 -8 32454.7
    6 2 -8 30899.2
    -6 -2 8 32839.5
    -6 -2 8 33708.2
    -6 -2 8 31416.4
    6 -2 -8 32481.5
    -6 -2 8 31667.8
    6 -2 -8 33273.3
    -6 2 8 36399.7
    6 2 -8 33573.5
    -6 -2 8 33019.3
    6 -2 -8 32032.4
    6 2 -8 31587.9
    6 2 -7 2122.19
    -6 -2 7 1668.73
    -6 -2 7 1645.96
    -6 -2 7 1979.53
    -6 2 7 2372.89
    -6 2 7 2152.13
    -6 -2 7 1865.47
    -6 -2 7 2034.92
    6 -2 -7 1982.24
    6 2 -7 2017.99
    -6 -2 7 1959.76
    6 -2 -7 1979.01
    6 -2 -7 2232.97
    -6 2 7 2853.73
    -6 2 7 2432.59
    6 2 -7 2208.63
    -6 -2 7 2003.91
    -6 -2 7 2094.66
    6 -2 -7 2050.64
    -6 2 7 2172.69
    6 2 -7 2070
    6 2 -6 3610.66
    6 -2 -6 3719.03
    -6 -2 6 3267.81
    -6 -2 6 3271.4
    -6 -2 6 3436.91
    -6 2 6 3846.24
    -6 2 6 3755.93
    6 2 -6 3294.79
    6 -2 -6 3471.13
    6 2 -6 2099.58
    -6 -2 6 3369.1
    -6 -2 6 3382.56
    6 -2 -6 3600.6
    -6 -2 6 2997.17
    6 2 -6 3477.1
    6 -2 -6 3653.96
    6 -2 -6 3913.25
    6 2 -6 3701.48
    -6 -2 6 3138.25
    -6 2 6 4049.72
    6 2 -6 2892.28
    -6 -2 6 3113.74
    -6 2 6 3593.11
    6 -2 -6 3672.21
    6 -2 -6 3684.99
    -6 -2 6 3279.38
    6 2 -6 3394.62
    6 -2 -6 3974.79
    -6 2 6 5522.7
    -6 2 6 3954.55
    6 2 -6 2977.41
    6 2 -6 3351.18
    6 2 -5 8548.06
    -6 -2 5 7434.33
    6 -2 -5 8955.63
    -6 2 5 8144.91
    -6 -2 5 7187.97
    -6 -2 5 7210.84
    -6 -2 5 7218.75
    6 2 -5 6405.67
    6 -2 -5 7774.79
    -6 2 5 9795.81
    -6 -2 5 7773.91
    -6 -2 5 7265.19
    6 -2 -5 7781.48
    6 2 -5 8216.98
    6 -2 -5 8326.9
    6 -2 -5 8935.11
    -6 2 5 9068.28
    6 2 -5 8016.5
    -6 -2 5 7109.24
    6 2 -5 7868.62
    -6 -2 5 7059.57
    6 -2 -5 8557.28
    -6 -2 5 8134.53
    6 -2 -5 7948.03
    6 2 -5 8258.82
    -6 -2 5 8015.11
    6 -2 -5 7855.19
    -6 2 5 12019.1
    -6 2 5 9265.2
    6 2 -5 7501.89
    6 2 -5 8055.29
    6 2 -4 11712.9
    -6 -2 4 11946.1
    -6 2 4 15340.2
    6 -2 -4 16630.3
    -6 -2 4 11460.5
    -6 -2 4 13294.7
    -6 -2 4 15011
    6 -2 -4 14470
    -6 -2 4 12691.1
    -6 2 4 16305.6
    6 -2 -4 14478.4
    6 2 -4 15004.8
    6 -2 -4 15160
    6 -2 -4 17026.3
    -6 -2 4 14655.2
    -6 2 4 17796.3
    6 2 -4 15777.5
    6 2 -4 15850.3
    6 2 -4 14291.1
    6 -2 -4 15952.7
    -6 -2 4 14590.7
    6 -2 -4 14729.5
    6 2 -4 14506.6
    -6 -2 4 13764.5
    6 -2 -4 13771
    -6 2 4 24253.5
    -6 2 4 17294.3
    6 2 -4 14513.4
    6 2 -3 38921.6
    -6 -2 3 55590.9
    -6 2 3 48791.9
    -6 -2 3 40542.2
    6 -2 -3 56397
    -6 -2 3 46213.7
    -6 -2 3 43455.5
    6 -2 -3 47696.4
    6 2 -3 49386.5
    -6 2 3 48136.1
    6 -2 -3 46681
    -6 -2 3 44955.4
    6 -2 -3 56367.6
    -6 -2 3 41039.6
    6 2 -3 50598.3
    -6 2 3 56727.1
    6 2 -3 49318.2
    6 2 -3 46177.5
    6 -2 -3 53854
    -6 -2 3 49112
    6 2 -3 45135.6
    -6 -2 3 41812.8
    6 -2 -3 45476.2
    -6 2 3 55046.9
    6 2 -3 46212.4
    -6 2 2 1357.03
    -6 -2 2 1374.04
    6 -2 -2 1804.34
    -6 -2 2 1461.27
    6 2 -2 1261.78
    -6 -2 2 1287.32
    6 2 -2 1558.4
    6 -2 -2 1469.31
    6 -2 -2 1543.83
    6 2 -2 1578.62
    -6 2 2 1561.14
    -6 -2 2 1153.67
    6 2 -2 1289.13
    6 -2 -2 1727.83
    6 2 -2 1323.6
    -6 2 2 1301.27
    -6 -2 2 1416.68
    6 -2 -2 1548.86
    6 2 -2 1134.7
    -6 -2 2 1667.98
    6 -2 -2 1260.15
    -6 2 2 1271.84
    -6 2 2 1539.45
    6 2 -2 1375.75
    -6 -2 1 967.365
    -6 -2 1 920.266
    -6 2 1 1157
    -6 -2 1 1426.19
    6 -2 -1 1432.57
    6 2 -1 1141.33
    6 -2 -1 1268.05
    6 -2 -1 1005.68
    6 2 -1 1054.7
    -6 -2 1 994.881
    -6 -2 1 1005.63
    -6 -2 1 888.651
    6 -2 -1 1079.7
    6 2 -1 1162.51
    6 -2 -1 1398
    6 2 -1 1197.88
    6 2 -1 1119.48
    -6 2 1 1442.99
    -6 -2 1 1135.52
    6 2 -1 1119.76
    6 -2 -1 1366.73
    6 2 -1 1162.39
    -6 2 1 1113.53
    6 -2 -1 1156.23
    -6 -2 1 1149.56
    6 2 -1 1281.36
    -6 -2 1 1042.11
    6 2 -1 1115.41
    6 -2 -1 1141.41
    -6 2 1 1035.65
    -6 2 1 1150.6
    6 2 -1 1157.46
    6 -2 0 1106.21
    -6 2 0 1148.51
    6 2 0 1139.18
    -6 -2 0 1452.23
    6 -2 0 1273.7
    -6 -2 0 1112.57
    6 2 0 979.917
    6 -2 0 1136.08
    -6 -2 0 1186.14
    6 2 0 1112.11
    -6 -2 0 950.234
    6 2 0 1237.5
    6 -2 0 1312.63
    6 2 0 990.015
    6 2 0 1130.71
    -6 -2 0 1005.79
    -6 2 0 1445.94
    6 2 0 1128.78
    6 -2 0 1239.91
    -6 -2 0 909.027
    -6 2 0 1237.12
    6 2 0 1319.63
    -6 -2 0 1086.14
    6 2 0 988.502
    -6 -2 0 1128.92
    6 2 0 1134.55
    6 -2 0 1380.29
    -6 2 0 1092.46
    6 2 0 1081.16
    -6 2 -1 12401.3
    6 2 1 11179.1
    6 -2 1 12167.3
    -6 -2 -1 12130.9
    6 2 1 11568.7
    6 -2 1 11693.7
    6 -2 1 12278.5
    6 2 1 11375.3
    -6 -2 -1 11236.9
    -6 -2 -1 11502.6
    6 2 1 11749.7
    6 -2 1 12537.9
    -6 -2 -1 10524.1
    6 2 1 12870.1
    6 2 1 11373.1
    -6 -2 -1 10691.8
    6 2 1 11651.4
    6 -2 1 13804.8
    -6 2 -1 12744.6
    6 2 1 12089.6
    -6 -2 -1 12050.8
    6 2 1 11788.8
    6 -2 1 11264.5
    6 2 1 11121
    -6 -2 -1 10907.5
    6 2 1 11974.9
    6 2 2 38123.2
    -6 -2 -2 39034.5
    6 2 2 36726.8
    6 -2 2 38362.6
    6 -2 2 38883
    -6 -2 -2 35834.7
    6 2 2 40739.8
    -6 -2 -2 39717.2
    -6 -2 -2 38900.8
    6 2 2 38918.2
    -6 -2 -2 37396.1
    6 2 2 37458.4
    6 2 2 37970.7
    -6 -2 -2 34635.5
    6 2 2 39280.6
    6 -2 2 42869.1
    -6 2 -2 42674.3
    6 2 2 38756
    -6 -2 -2 38820.3
    6 2 2 39107.2
    6 2 2 35745.1
    6 -2 2 38127
    6 2 2 38359.6
    6 2 3 52.2602
    6 -2 3 172.496
    -6 -2 -3 92.8517
    6 -2 3 31.23
    6 2 3 93.4642
    -6 -2 -3 71.7526
    6 -2 3 134.952
    6 2 3 37.6908
    -6 2 -3 52.6706
    -6 -2 -3 87.1911
    6 2 3 97.4163
    -6 -2 -3 -11.0617
    -6 -2 -3 97.3419
    6 2 3 131.364
    6 2 3 148.391
    6 2 3 163.158
    -6 2 -3 63.9849
    -6 -2 -3 95.3844
    -6 2 -3 96.7299
    6 -2 3 99.3894
    6 2 3 123.135
    6 2 3 138.787
    6 -2 3 60.4877
    6 2 3 91.1524
    6 2 4 2371.55
    6 -2 4 2310.88
    6 -2 4 2324.14
    6 2 4 2710.9
    6 -2 4 2411.75
    -6 -2 -4 2417.51
    -6 -2 -4 2177.53
    6 2 4 2331.26
    -6 -2 -4 2493.76
    6 2 4 2363.47
    6 2 4 2487.57
    6 2 4 2802.05
    6 2 4 2364.81
    6 -2 4 2379.03
    6 2 4 1566.91
    6 2 5 422.228
    6 2 5 459.917
    6 -2 5 429.699
    6 -2 5 381.696
    6 2 5 489.913
    6 -2 5 472.032
    -6 -2 -5 560.609
    -6 -2 -5 505.547
    -6 -2 -5 553.751
    -6 -2 -5 498.329
    6 2 5 480.058
    6 2 5 476.058
    6 2 5 449.582
    6 -2 5 433.242
    6 2 6 1540.09
    6 -2 6 1589.65
    6 -2 6 1595.09
    6 2 6 1718.47
    6 2 6 1639.37
    -6 -2 -6 1387.73
    -6 -2 -6 1575.68
    -6 -2 -6 1568.56
    -6 -2 -6 1670.75
    6 2 6 1370.63
    6 2 6 1626.93
    6 -2 6 1584.3
    6 -2 7 1092.46
    6 2 7 1211.3
    -6 -2 -7 1009.14
    6 2 7 1105.42
    6 -2 7 1020.84
    -6 3 11 2495.1
    -6 3 11 2392.34
    -6 3 11 2438.39
    -6 -3 11 1866.12
    -6 -3 11 2276.44
    6 -3 -11 2333.47
    6 -3 -11 2301.39
    6 -3 -11 1998.87
    6 3 -11 1786.56
    6 3 -11 2243.51
    -6 -3 11 2042.81
    6 3 -11 1613.71
    -6 3 10 6067.89
    -6 -3 10 4799.25
    -6 3 10 5885.71
    -6 -3 10 4495.07
    6 -3 -10 4957.75
    -6 -3 10 5026.89
    6 -3 -10 5386.64
    6 3 -10 4570.12
    6 -3 -10 5581.84
    6 3 -10 5166.61
    -6 3 10 5296.79
    -6 -3 10 5342.6
    6 3 -10 4495.21
    -6 -3 9 3044.14
    -6 3 9 3325.07
    -6 3 9 3179.37
    -6 -3 9 2627.35
    6 -3 -9 2922.66
    -6 -3 9 2906.47
    6 -3 -9 2955.85
    6 3 -9 2606.43
    6 -3 -9 3182.33
    6 3 -9 2707.17
    -6 3 9 3374.47
    -6 -3 9 3164.33
    6 3 -9 2734.47
    6 3 -8 2556.6
    -6 -3 8 2416.92
    -6 -3 8 2781.13
    -6 -3 8 2776.6
    -6 3 8 3409.57
    -6 3 8 3106.57
    -6 -3 8 2307.09
    6 -3 -8 2814.88
    -6 -3 8 2813.75
    -6 -3 8 2725.16
    6 -3 -8 2664.18
    6 3 -8 2674.76
    6 -3 -8 3008.86
    6 3 -8 2738.59
    -6 3 8 3520.04
    6 3 -8 2718.35
    -6 -3 8 2774.54
    6 3 -8 2687.93
    6 3 -7 5689.99
    -6 -3 7 5018.48
    -6 3 7 4490.5
    6 -3 -7 6477.31
    -6 -3 7 5184.61
    -6 -3 7 5076.46
    -6 3 7 6198.57
    -6 -3 7 4608.82
    6 -3 -7 5247.11
    -6 -3 7 5228.81
    -6 -3 7 5541.85
    6 -3 -7 5484.22
    -6 -3 7 5590.91
    6 3 -7 5046.11
    6 -3 -7 5716.04
    6 -3 -7 6256.64
    6 3 -7 5206.96
    -6 3 7 5785.47
    6 3 -7 5717.66
    -6 -3 7 4967.54
    6 -3 -7 6249.22
    -6 3 7 5388.65
    6 3 -6 2178.04
    -6 -3 6 2271.27
    -6 3 6 2164.91
    6 -3 -6 2661.43
    -6 -3 6 2348.95
    -6 -3 6 2275.93
    -6 3 6 2976.71
    -6 -3 6 1942.37
    6 -3 -6 2293.7
    -6 -3 6 2202.09
    -6 -3 6 2521.45
    6 3 -6 2086.28
    6 -3 -6 2360.3
    6 -3 -6 2860.14
    6 3 -6 2261.86
    -6 3 6 2960.25
    6 3 -6 2453.85
    -6 -3 6 2133.71
    6 -3 -6 2811.45
    -6 3 6 2631.64
    6 -3 -6 2265.22
    -6 3 5 11396.2
    -6 -3 5 12457.6
    -6 -3 5 11114.4
    -6 -3 5 11772.8
    -6 -3 5 10438.5
    6 -3 -5 12462.3
    -6 -3 5 11272.5
    -6 -3 5 13475.1
    6 -3 -5 12641.9
    6 3 -5 12424.9
    6 -3 -5 12634.2
    6 -3 -5 15257.5
    6 3 -5 12679.9
    -6 -3 5 11686.4
    -6 3 5 15085
    6 3 -5 13156.7
    6 3 -5 14089
    -6 -3 5 11806.4
    6 -3 -5 14077.7
    -6 3 5 14690.4
    -6 -3 4 21140.8
    -6 -3 4 19340
    -6 -3 4 19942.6
    -6 -3 4 18676
    -6 -3 4 17564.9
    -6 -3 4 21398.5
    6 3 -4 21060.7
    6 -3 -4 21022.5
    6 -3 -4 25206.1
    -6 -3 4 18187.3
    6 3 -4 21292.9
    -6 3 4 24377.6
    6 3 -4 21528.8
    -6 -3 4 19606
    6 -3 -4 23539.3
    -6 -3 4 21998.9
    -6 -3 4 17639.5
    -6 3 4 22772.3
    -6 -3 3 8160.32
    6 -3 -3 9180.5
    -6 -3 3 6003.76
    -6 -3 3 6814.24
    6 3 -3 8162.34
    6 -3 -3 7676.55
    -6 -3 3 6299.77
    -6 -3 3 6637.9
    -6 -3 3 7823.13
    6 3 -3 7736.26
    6 -3 -3 7473.17
    6 -3 -3 9107.14
    -6 -3 3 5948.41
    6 3 -3 8053.29
    -6 3 3 9667.07
    6 3 -3 8394.62
    -6 -3 3 6724
    6 3 -3 7692.85
    6 -3 -3 8482.74
    -6 -3 3 7896.21
    -6 3 3 8131.2
    -6 -3 2 1948.31
    -6 3 2 1779.34
    6 -3 -2 2212.81
    -6 -3 2 1787.46
    -6 -3 2 1642.82
    6 3 -2 1921
    6 -3 -2 2073.76
    -6 -3 2 1486.1
    -6 -3 2 1782.25
    6 3 -2 1626.63
    6 -3 -2 1764.87
    6 -3 -2 2308.09
    6 3 -2 1941.66
    6 3 -2 1946.55
    -6 3 2 1803.99
    -6 -3 2 1925.45
    6 3 -2 1930.47
    6 -3 -2 2276.2
    6 3 -2 1877.48
    -6 -3 2 2086.88
    -6 3 2 1829.02
    6 3 -1 7785.06
    -6 -3 1 9228.06
    -6 3 1 7483.73
    6 -3 -1 9095.56
    -6 -3 1 7273.09
    -6 -3 1 6956.83
    6 3 -1 7702.49
    6 -3 -1 7590.18
    -6 -3 1 6523.34
    6 3 -1 7785.35
    -6 -3 1 6076.27
    -6 -3 1 6665.27
    6 3 -1 7267.94
    6 -3 -1 8970.67
    6 3 -1 8421.77
    -6 -3 1 6494.01
    6 3 -1 7393.76
    -6 3 1 8523.59
    6 3 -1 8340.49
    6 -3 -1 9181.92
    6 3 -1 7834.52
    -6 -3 1 8094.95
    -6 3 1 8386.17
    6 3 0 9922.32
    -6 3 0 9777.1
    -6 -3 0 12389.2
    6 -3 0 11021.7
    -6 -3 0 10036.6
    -6 -3 0 8499.87
    6 3 0 9566.1
    6 -3 0 9786.45
    -6 -3 0 8952.24
    6 3 0 10451.6
    -6 -3 0 7928.52
    -6 -3 0 8958.53
    6 3 0 9694.5
    6 -3 0 10999.5
    6 3 0 10850.7
    -6 -3 0 8377.26
    6 3 0 9968.15
    -6 3 0 10793.1
    6 3 0 10060.8
    6 -3 0 11427.8
    6 3 0 10162.1
    -6 -3 0 9847.56
    -6 3 0 10512.1
    6 -3 0 9709.84
    6 3 1 1365.93
    -6 3 -1 1425.34
    6 -3 1 1308.21
    -6 -3 -1 1254.82
    6 -3 1 1242.72
    -6 -3 -1 1070.98
    6 3 1 1371.34
    6 3 1 1153.21
    -6 -3 -1 1158.51
    6 3 1 1140.49
    6 -3 1 1304.1
    6 3 1 1429.65
    6 3 1 1142.16
    6 3 1 1232.2
    -6 -3 -1 1177.11
    6 -3 1 1559.77
    6 3 1 942.288
    6 3 1 1384.27
    -6 -3 -1 1389.07
    6 3 1 1108.56
    6 3 1 1049.62
    6 -3 1 1412.55
    6 3 1 1188.88
    -6 -3 -2 21057.1
    6 3 2 20505.6
    6 -3 2 22226.8
    -6 -3 -2 20114.4
    6 3 2 23861
    6 3 2 21421.9
    6 3 2 23003.8
    -6 -3 -2 16289.9
    6 3 2 19376.3
    6 -3 2 22352.5
    6 3 2 20611.5
    6 -3 2 22422.6
    6 3 2 19025.4
    -6 -3 -3 5866.99
    6 -3 3 7374.61
    6 -3 3 7231.64
    -6 -3 -3 6243.5
    6 3 3 8842.72
    -6 -3 -3 6765.69
    -6 -3 -3 6505.26
    6 3 3 7148.87
    6 -3 3 6275.23
    6 3 3 6985.76
    6 -3 3 7433.46
    6 -3 4 1268.56
    6 3 4 1593.77
    -6 -3 -4 1033.19
    -6 -3 -4 1073.03
    6 3 4 1298.22
    6 3 4 1371.19
    6 3 4 1211.61
    6 -3 4 1289.73
    6 3 5 639.89
    6 3 5 603.197
    6 -3 5 534.153
    -6 -3 -5 484.638
    -6 -3 -5 449.325
    6 3 5 584.836
    6 3 5 526.15
    6 3 5 666.088
    6 -3 5 522.754
    6 3 6 4166.77
    6 3 6 4250.12
    -6 -4 9 673.337
    -6 4 9 1187.89
    -6 4 9 1058.49
    6 4 -9 1111.49
    -6 -4 9 900.385
    -6 -4 9 1133.53
    6 -4 -9 1079.85
    6 4 -9 795.421
    -6 4 9 1095.88
    -6 -4 9 710.144
    -6 -4 8 2781.15
    -6 4 8 3459.32
    -6 -4 8 1795.29
    -6 4 8 3171.22
    -6 -4 8 2373.77
    -6 -4 8 1615.37
    -6 -4 8 2959.1
    6 -4 -8 3267.66
    6 4 -8 2486.81
    -6 4 8 3387.83
    -6 -4 8 2004.67
    -6 -4 7 -4.67135
    6 -4 -7 -11.7005
    -6 -4 7 83.0541
    -6 4 7 35.2282
    -6 -4 7 23.2862
    -6 -4 7 37.09
    -6 -4 7 17.5062
    6 -4 -7 35.4506
    6 -4 -7 41.2623
    6 4 -7 6.75155
    -6 4 7 225.074
    -6 -4 7 76.4228
    -6 -4 7 -11.2877
    6 -4 -7 -7.12248
    -6 -4 6 1506.89
    -6 -4 6 1498.44
    6 -4 -6 1818.74
    -6 -4 6 1516.59
    -6 4 6 1669.51
    6 4 -6 1468.01
    -6 -4 6 1014.4
    -6 -4 6 1555.3
    6 -4 -6 1535.68
    6 -4 -6 1873.81
    6 4 -6 1097.8
    6 -4 -6 1495.36
    -6 -4 6 1078.13
    -6 -4 5 6273.24
    6 -4 -5 7356.11
    -6 -4 5 5217.68
    6 4 -5 5899.24
    -6 -4 5 4829.62
    -6 -4 5 5314.91
    -6 -4 5 6228.3
    6 -4 -5 6058.78
    6 -4 -5 7369.04
    6 4 -5 5210.94
    -6 4 5 6802.14
    6 -4 -5 6518.87
    -6 -4 5 4356.08
    -6 4 5 6602.79
    -6 -4 4 5015.99
    -6 -4 4 6009.51
    6 -4 -4 6801.22
    -6 -4 4 4585.53
    6 4 -4 5459.96
    -6 -4 4 4319.92
    -6 -4 4 4656.23
    -6 -4 4 5085.92
    6 -4 -4 5765.76
    6 -4 -4 6776.75
    6 4 -4 4908.56
    -6 4 4 6178.31
    6 -4 -4 6172.97
    -6 4 4 6178.65
    -6 -4 3 2071.17
    -6 -4 3 2451.31
    6 -4 -3 2713.98
    -6 -4 3 2204.56
    6 4 -3 2379.18
    -6 -4 3 1989.31
    -6 -4 3 1999.33
    6 -4 -3 2886.53
    6 4 -3 2553.09
    -6 4 3 2611.64
    6 -4 -3 2711.02
    -6 4 3 2158.81
    -6 -4 2 4357.62
    -6 -4 2 6363.26
    6 -4 -2 6442.96
    -6 -4 2 4910.09
    6 4 -2 5020.17
    -6 -4 2 4145.7
    -6 -4 2 5051.73
    6 4 -2 5257.18
    6 -4 -2 6378.46
    6 4 -2 5814.93
    6 4 -2 5301.96
    -6 4 2 5511.77
    6 -4 -2 6053.98
    -6 4 2 5253.89
    -6 -4 1 666.336
    -6 -4 1 1034.88
    6 -4 -1 1129.87
    -6 -4 1 786.271
    6 4 -1 802.639
    6 4 -1 794.284
    -6 -4 1 756.315
    6 -4 -1 1026.09
    6 4 -1 941.773
    6 4 -1 873.484
    6 -4 -1 1021.93
    -6 -4 1 627.197
    -6 -4 0 137.144
    6 -4 0 284.795
    -6 -4 0 77.8731
    6 4 0 187.936
    -6 -4 0 165.959
    6 4 0 179.12
    -6 -4 0 110.148
    -6 -4 0 107.021
    6 4 0 147.049
    6 -4 0 201.916
    6 4 0 78.1023
    6 4 0 85.7376
    6 -4 0 241.623
    6 4 0 87.3394
    -6 -4 -1 7026.67
    6 -4 1 7228.89
    6 -4 1 7317.87
    6 4 1 7069.42
    6 4 1 8605.85
    -6 -4 -1 6452.17
    6 -4 1 7249.82
    6 4 1 7598.36
    6 4 1 7972.55
    6 -4 1 7126.93
    -6 -4 -1 6737.36
    6 4 1 7247.32
    6 -4 1 7202.6
    -6 -4 -2 5204.41
    6 -4 2 5393.62
    -6 -4 -2 4926.43
    6 4 2 6280.58
    -6 -4 -2 5097.24
    6 4 2 5741.18
    6 4 2 5823.65
    6 4 2 5538
    6 -4 2 5520.31
    -6 -4 -3 3778.29
    -6 -4 -3 3458.25
    6 4 3 4599.07
    -6 -4 -3 4018.69
    6 4 3 4494.62
    6 4 3 3951.47
    6 4 3 4162.15
    6 4 4 1408.05
    -6 -4 -4 1204.65
    -6 -5 5 2223.53
    6 -5 -5 2286.9
    6 5 -5 1642.9
    6 -5 -5 2338.38
    6 5 -5 1849.85
    -6 -5 4 3705.84
    6 -5 -4 3582.28
    6 5 -4 2615.31
    6 -5 -4 3617.81
    6 5 -4 2335.4
    6 5 -4 2826.33
    -6 -5 3 7790.26
    6 -5 -3 7361.65
    6 5 -3 5704.83
    6 -5 -3 7364.35
    6 5 -3 4769.06
    6 5 -3 5819.89
    -6 -5 2 309.636
    6 -5 -2 444.591
    -6 -5 2 295.942
    6 5 -2 296.606
    6 -5 -2 431.609
    6 5 -2 291.73
    6 5 -2 303.607
    6 5 -2 308.527
    -6 -5 1 303.722
    -6 -5 1 321.494
    6 5 -1 314.536
    -6 -5 1 206.585
    6 5 -1 298.96
    6 5 -1 348.021
    6 5 -1 309.457
    -7 0 13 3415.3
    -7 0 13 3303.64
    7 0 -13 3889.79
    -7 0 13 3110.66
    7 0 -13 3951.3
    7 0 -13 2957.16
    -7 0 12 -4.33961
    -7 0 12 28.0283
    7 0 -12 -28.0483
    7 0 -12 -42.1435
    -7 0 12 -30.6548
    7 0 -12 -8.05452
    7 0 -12 -17.934
    -7 0 11 813.46
    7 0 -11 977.715
    7 0 -11 927.275
    -7 0 11 1001.14
    7 0 -11 1052.25
    -7 0 11 946.543
    7 0 -11 930.565
    7 0 -11 844.926
    -7 0 10 11169.4
    -7 0 10 11657.8
    -7 0 10 10904.7
    -7 0 10 12634.8
    7 0 -10 12670.5
    7 0 -10 11987.2
    7 0 -10 12177.5
    -7 0 10 13997
    7 0 -10 12023.6
    7 0 -10 12694.6
    -7 0 9 2208.35
    -7 0 9 1909.46
    -7 0 9 2149.54
    -7 0 9 2079.82
    -7 0 9 2407.6
    -7 0 9 2050.98
    7 0 -9 2248.29
    7 0 -9 2262.35
    7 0 -9 2239.6
    7 0 -9 2288.54
    -7 0 9 2492.06
    7 0 -9 2223.76
    7 0 -9 2272.1
    -7 0 8 4410.41
    -7 0 8 3795.21
    -7 0 8 4345.22
    -7 0 8 4436.81
    -7 0 8 4907.79
    -7 0 8 4123.43
    7 0 -8 4454.98
    7 0 -8 4118.55
    7 0 -8 4403.45
    7 0 -8 4502.31
    7 0 -8 4137.23
    7 0 -8 4322.29
    -7 0 7 106.219
    -7 0 7 46.6542
    -7 0 7 99.581
    -7 0 7 92.8769
    -7 0 7 -13.1423
    -7 0 7 94.4674
    7 0 -7 91.1036
    7 0 -7 244.595
    7 0 -7 114.087
    7 0 -7 75.9249
    7 0 -7 101.763
    -7 0 7 -12.3208
    7 0 -7 51.0736
    -7 0 7 39.8728
    7 0 -7 36.898
    -7 0 6 -16.6449
    -7 0 6 59.0309
    -7 0 6 -5.52563
    7 0 -6 18.1474
    -7 0 6 91.1949
    -7 0 6 1.51994
    -7 0 6 54.6447
    7 0 -6 63.9662
    7 0 -6 95.362
    7 0 -6 -46.5901
    7 0 -6 60.9222
    7 0 -6 -24.4866
    -7 0 6 -37.073
    7 0 -6 135.068
    -7 0 6 24.3481
    7 0 -6 35.8106
    7 0 -5 7668.43
    -7 0 5 7690.64
    7 0 -5 7351.52
    -7 0 5 7616.29
    -7 0 5 7551.32
    7 0 -5 7359.48
    -7 0 5 7329.78
    7 0 -5 7161.66
    7 0 -5 7172.93
    -7 0 5 6184.51
    -7 0 5 6496.75
    7 0 -5 7473.29
    7 0 -4 29839.5
    -7 0 4 29899.8
    -7 0 4 30134.2
    7 0 -4 29494
    7 0 -4 27473.1
    7 0 -4 29199
    -7 0 4 26491.4
    7 0 -3 35.2112
    -7 0 3 20.8787
    -7 0 3 86.5779
    7 0 -3 74.0825
    7 0 -3 64.9195
    -7 0 3 41.5821
    7 0 -3 24.4208
    -7 0 2 12154.5
    7 0 -2 12266.6
    7 0 -2 11692.5
    -7 0 2 10205.5
    7 0 -2 9800.24
    7 0 -2 12240.6
    7 0 -2 11282.9
    -7 0 2 11688.3
    7 0 -2 12256.6
    7 0 -1 6131.01
    -7 0 1 6494.9
    7 0 -1 5142.8
    -7 0 1 6079.47
    7 0 -1 6402.87
    7 0 -1 6255.46
    7 0 -1 5794.31
    7 0 -1 5712.71
    7 0 -1 5314.09
    -7 0 1 6122.26
    7 0 -1 5202.5
    7 0 -1 6815.38
    7 0 -1 5887.87
    -7 0 1 5755.27
    7 0 -1 5759.15
    -7 0 1 5839.74
    7 0 -1 6455.63
    -7 0 0 7020.34
    7 0 0 7171.64
    -7 0 0 7712.02
    7 0 0 5893.65
    -7 0 0 6701.12
    7 0 0 6903.54
    7 0 0 7073.07
    7 0 0 6728.44
    -7 0 0 7328.61
    7 0 0 6675.43
    7 0 0 6719.67
    7 0 0 6173.44
    -7 0 0 7250.38
    7 0 0 6945.28
    7 0 0 7017.15
    -7 0 0 7273.04
    -7 0 0 6512.48
    7 0 0 7214.18
    -7 0 -1 235.597
    7 0 1 195.33
    7 0 1 199.111
    -7 0 -1 102.05
    7 0 1 168.358
    7 0 1 134.402
    -7 0 -1 167.136
    7 0 1 134.872
    7 0 1 105.389
    -7 0 -1 112.715
    7 0 1 -49.4874
    7 0 1 156.551
    -7 0 -1 176.777
    -7 0 -1 212.556
    7 0 1 380.155
    -7 0 -2 1257.07
    7 0 2 1310.13
    -7 0 -2 1404.14
    7 0 2 860.359
    7 0 2 1389.23
    -7 0 -2 1409.2
    -7 0 -2 1426.66
    7 0 2 1308.56
    7 0 2 1056.07
    7 0 2 1324.69
    7 0 2 1254.5
    -7 0 -2 1498.31
    -7 0 -2 1412.42
    7 0 2 1376.1
    7 0 3 -13.8064
    7 0 3 61.5192
    7 0 3 -15.7348
    -7 0 -3 -20.5091
    -7 0 -3 -20.951
    7 0 3 -11.5877
    7 0 3 -24.2336
    7 0 3 317.42
    7 0 3 -52.7145
    -7 0 -3 -78.0412
    -7 0 -3 256.997
    7 0 4 181.937
    7 0 4 211.64
    -7 0 -4 178.962
    7 0 4 159.448
    -7 0 -4 270.648
    7 0 4 188.53
    7 0 4 186.076
    7 0 5 2158.93
    7 0 5 2395.17
    7 0 5 2323.19
    -7 0 -5 2324.78
    7 0 5 2248.48
    -7 0 -5 2629.77
    7 0 5 2278.57
    7 0 6 282.274
    7 0 6 382.656
    7 0 6 162.956
    7 0 6 320.481
    -7 0 -6 449.018
    -7 0 -6 339.391
    -7 0 -6 297.087
    -7 1 13 1273.41
    -7 -1 13 1072.4
    -7 -1 13 910.314
    -7 1 13 946.625
    -7 -1 13 1089.65
    7 1 -13 1335.02
    7 1 -13 1133.35
    -7 1 13 1009.29
    7 -1 -13 1401.29
    7 1 -13 1415.34
    7 1 -12 3563.39
    -7 -1 12 3360.37
    -7 1 12 3576.2
    -7 -1 12 3156.12
    -7 1 12 3317.37
    7 -1 -12 3407.9
    -7 -1 12 3040.14
    7 -1 -12 3310.93
    7 1 -12 3543.12
    7 1 -12 3657.35
    7 -1 -12 3529.9
    -7 -1 12 3474.25
    -7 1 12 3817.91
    7 -1 -12 3566.58
    7 1 -12 3295.07
    7 1 -12 3724.13
    -7 -1 11 1619.11
    -7 1 11 1427.73
    -7 1 11 1342.04
    -7 -1 11 1459.4
    -7 -1 11 1386.51
    -7 1 11 1294.22
    7 -1 -11 1592.65
    7 -1 -11 1504.29
    7 1 -11 1427.83
    -7 1 11 1534.81
    -7 -1 11 1462.94
    7 -1 -11 1505.34
    7 1 -11 1565.19
    7 1 -11 1620.47
    -7 -1 11 1754.81
    -7 1 11 1785.71
    7 -1 -11 1502
    7 1 -11 1498.32
    7 1 -11 1504.11
    -7 1 10 265.894
    -7 1 10 326.424
    -7 -1 10 254.88
    -7 1 10 268.789
    -7 -1 10 185.245
    -7 1 10 231.064
    7 -1 -10 269.472
    7 -1 -10 133.383
    7 1 -10 337.599
    -7 -1 10 221.885
    7 -1 -10 255.645
    7 1 -10 245.381
    -7 -1 10 364.37
    7 -1 -10 333.357
    7 1 -10 261.093
    7 1 -10 251.651
    -7 1 9 28028
    -7 1 9 25087.1
    -7 1 9 27136.9
    -7 -1 9 25990.7
    -7 1 9 26214.6
    -7 -1 9 23427.1
    -7 1 9 27684.3
    -7 -1 9 25645
    -7 -1 9 26679.9
    -7 1 9 25693
    7 -1 -9 24916.9
    7 -1 -9 26584.7
    7 1 -9 26520.4
    -7 -1 9 24673.1
    -7 -1 9 26621.1
    7 -1 -9 26506.8
    7 -1 -9 24292.5
    7 1 -9 26562.6
    -7 1 9 23865.1
    -7 -1 9 27359.1
    7 -1 -9 26080.7
    7 1 -9 25722.9
    7 -1 -9 26417.4
    7 1 -9 26055.3
    -7 1 8 16168.9
    -7 1 8 17723
    -7 -1 8 16359.8
    -7 1 8 16646.1
    -7 1 8 18211.3
    -7 -1 8 17998.6
    -7 -1 8 16720.6
    -7 1 8 17437.2
    7 -1 -8 16719.8
    7 -1 -8 16548.9
    7 1 -8 16775.9
    -7 -1 8 16135.9
    7 -1 -8 17455.6
    7 -1 -8 15906.3
    7 1 -8 17228.2
    7 1 -8 17474
    -7 1 8 15918.9
    -7 -1 8 17447.4
    7 -1 -8 16750.4
    7 1 -8 16658.9
    7 -1 -8 17447.5
    7 1 -8 17530.5
    -7 -1 7 4791.76
    -7 1 7 5493.87
    -7 -1 7 5295.76
    -7 1 7 4945.2
    -7 1 7 6234.67
    -7 -1 7 5760.15
    7 -1 -7 5370.06
    7 -1 -7 5489.54
    7 1 -7 5297.7
    -7 -1 7 5037.93
    -7 -1 7 5325.47
    7 -1 -7 5104.29
    7 -1 -7 5105.16
    7 1 -7 5471.92
    7 1 -7 5634.99
    -7 -1 7 5144.04
    -7 1 7 5393.2
    -7 1 7 4822.84
    7 1 -7 5450.2
    -7 -1 7 5073.59
    7 -1 -7 5055.26
    7 1 -7 4933.37
    -7 -1 7 5661.27
    -7 1 7 4865.35
    7 -1 -7 5214.64
    7 1 -7 5304.54
    7 -1 -6 1630.74
    7 1 -6 2127.42
    -7 -1 6 1401.28
    -7 1 6 1511.81
    -7 -1 6 1465.07
    -7 -1 6 1729.53
    -7 -1 6 1389.39
    -7 1 6 1477.78
    7 1 -6 1578.4
    -7 -1 6 1601.46
    7 -1 -6 1521.66
    7 1 -6 1551.21
    7 -1 -6 1698.32
    7 -1 -6 1678.56
    7 -1 -6 1521.98
    7 1 -6 1608.03
    7 1 -6 1537.84
    -7 1 6 2026.36
    -7 -1 6 1651.66
    -7 1 6 1411.43
    7 1 -6 1654.19
    7 1 -6 1598.04
    -7 -1 6 1537.24
    -7 -1 6 1490.67
    7 1 -6 1602.53
    7 -1 -6 1560.13
    -7 -1 6 1810.2
    7 -1 -6 1533.9
    -7 1 6 1551.09
    -7 1 6 1819.63
    7 -1 -6 1478.07
    7 1 -6 1692.79
    -7 -1 5 6317.81
    -7 -1 5 6519.56
    -7 1 5 6431.1
    7 -1 -5 6644.55
    -7 -1 5 6578.76
    -7 1 5 7160.31
    7 1 -5 7097.55
    -7 -1 5 6617.29
    7 1 -5 6473.74
    -7 -1 5 6687.67
    -7 -1 5 7167.44
    -7 -1 5 6640.63
    7 -1 -5 6916.03
    7 -1 -5 6980.33
    7 -1 -5 7454.19
    7 -1 -5 6828.93
    7 1 -5 7135.1
    7 -1 -5 6437.39
    7 1 -5 6616.23
    -7 -1 5 6566.06
    -7 1 5 7296.43
    7 1 -5 6849
    7 1 -5 8466.79
    7 1 -5 6675.44
    -7 -1 5 6208.57
    7 1 -5 6557.79
    -7 -1 5 7028.63
    7 -1 -5 6783.53
    7 -1 -5 5777.95
    -7 1 5 6991.97
    -7 1 5 6824.06
    7 -1 -5 6652.03
    7 1 -5 7037.32
    -7 -1 4 13186.2
    -7 1 4 15445.4
    7 -1 -4 14126.7
    -7 -1 4 13867.7
    -7 -1 4 13617.1
    7 1 -4 14074.7
    -7 -1 4 15293.9
    -7 -1 4 13781.5
    7 -1 -4 14817.7
    -7 1 4 14739.6
    7 -1 -4 14039.8
    7 1 -4 14862.5
    7 -1 -4 14155.6
    7 1 -4 15189.3
    7 -1 -4 14461
    7 1 -4 13223.9
    -7 -1 4 14442.2
    -7 1 4 16914.8
    7 1 -4 14861.3
    7 1 -4 18399.3
    7 1 -4 14481.2
    7 -1 -4 14611.9
    7 1 -4 13771.3
    -7 -1 4 14261.2
    7 -1 -4 14518.6
    7 -1 -4 13149.5
    -7 1 4 14445.9
    7 -1 -4 13930.2
    7 1 -4 14085.1
    7 1 -4 12699
    7 -1 -4 14511.9
    -7 -1 3 3180.5
    -7 1 3 3419.75
    7 1 -3 1973.42
    7 -1 -3 3440.06
    -7 -1 3 3239.29
    -7 -1 3 3454.22
    -7 -1 3 3452.97
    -7 -1 3 3456.66
    7 1 -3 3391.68
    -7 1 3 3355.79
    -7 -1 3 3314.31
    7 -1 -3 3340.85
    7 -1 -3 3236.35
    7 1 -3 3596.52
    7 -1 -3 3340.57
    7 1 -3 3518.54
    7 1 -3 2042.17
    7 -1 -3 3389.18
    7 1 -3 3067.6
    -7 -1 3 3072.11
    -7 1 3 3791.09
    7 1 -3 3479.8
    7 -1 -3 3495.58
    7 1 -3 3278.55
    -7 -1 3 3201.24
    7 -1 -3 3117.05
    7 -1 -3 2755.54
    -7 1 3 3676.73
    7 1 -3 3356
    7 1 -3 3497.19
    -7 -1 2 4256.52
    -7 1 2 4848.7
    7 1 -2 2875.17
    7 -1 -2 4808.8
    -7 -1 2 4291.01
    -7 -1 2 4955.3
    -7 1 2 4270.05
    -7 -1 2 4235.44
    -7 -1 2 4129.36
    7 1 -2 4600.76
    -7 -1 2 4139.49
    7 -1 -2 4451.22
    7 -1 -2 4440.68
    7 1 -2 4261.59
    7 -1 -2 4074
    7 1 -2 4593.69
    7 1 -2 2917.16
    7 -1 -2 4605.94
    -7 -1 2 3881.51
    -7 1 2 5035.65
    7 1 -2 4521.58
    7 -1 -2 4786.56
    7 1 -2 4300.31
    -7 -1 2 4233.72
    -7 1 2 4407.05
    7 -1 -2 4293.33
    7 -1 -2 4013.46
    -7 1 2 4496.61
    7 1 -2 4259.2
    7 1 -2 4045.31
    -7 -1 1 1539.87
    7 1 -1 1216.6
    -7 1 1 1382.37
    7 1 -1 987.552
    -7 -1 1 1510.69
    7 -1 -1 1630.65
    7 1 -1 1225.22
    -7 -1 1 1322.09
    7 -1 -1 1538.64
    7 1 -1 1223.86
    7 -1 -1 1319.33
    7 1 -1 1417.24
    7 1 -1 1527.96
    7 1 -1 1001.16
    7 -1 -1 1601.75
    7 1 -1 1049.89
    7 -1 -1 1277.58
    -7 -1 1 1338.98
    -7 1 1 1428.62
    7 -1 -1 1480.52
    7 1 -1 1451.93
    7 1 -1 1327.33
    -7 1 1 1287.38
    -7 -1 1 1264.94
    7 -1 -1 1250.3
    -7 -1 1 1677.2
    7 -1 -1 1151.44
    -7 1 1 1441.6
    7 1 -1 1336.51
    7 1 -1 1060.38
    -7 -1 0 6203.78
    7 -1 0 6899.88
    7 1 0 6300.43
    -7 1 0 7096.14
    -7 -1 0 6090.1
    7 -1 0 6624.02
    -7 1 0 6195.09
    7 1 0 6263.85
    7 -1 0 6144.67
    7 -1 0 7100.14
    -7 -1 0 6427.96
    7 1 0 6351.14
    7 -1 0 6610.2
    7 1 0 6313.19
    -7 -1 0 6954.46
    7 1 0 6583.01
    7 -1 0 7086.43
    -7 -1 0 6319.15
    -7 1 0 7167.73
    7 -1 0 6564.1
    7 1 0 6571.61
    7 -1 0 7534.24
    7 1 0 6559.99
    -7 1 0 6698.92
    -7 1 0 6760.02
    -7 -1 0 6706.45
    -7 -1 0 6376.59
    7 -1 0 6795.72
    -7 1 0 5660.59
    7 1 0 6465.3
    7 1 0 5676.48
    7 1 0 7022.25
    -7 -1 -1 1834.21
    7 -1 1 1953.52
    7 1 1 1977.2
    -7 1 -1 2167.13
    7 -1 1 1850.7
    7 1 1 1881
    7 -1 1 1893.99
    7 -1 1 1860.77
    -7 -1 -1 1979.7
    7 1 1 2051.99
    -7 -1 -1 2082.28
    7 -1 1 1974.61
    7 1 1 1803.69
    -7 -1 -1 1994.24
    7 -1 1 1809.31
    7 1 1 1852.31
    7 -1 1 1969.56
    -7 -1 -1 1911.66
    7 1 1 2025.97
    7 -1 1 2109.46
    7 1 1 2171.34
    -7 1 -1 2142.24
    -7 1 -1 2015.27
    -7 -1 -1 1923.93
    7 1 1 1947.08
    -7 -1 -1 1930.16
    7 1 1 1784
    7 -1 1 1861.05
    7 1 1 1850.5
    7 -1 2 2497.99
    7 1 2 2380.38
    -7 1 -2 2811.96
    7 -1 2 2159.64
    7 -1 2 2609.01
    7 -1 2 2657.07
    7 1 2 2323.32
    -7 -1 -2 2289.67
    7 1 2 2827.03
    -7 -1 -2 2779.3
    -7 -1 -2 2592.12
    7 -1 2 2451.7
    7 1 2 2375.18
    7 -1 2 2186.57
    7 1 2 2532.01
    7 1 2 2381.04
    -7 1 -2 2630.44
    7 1 2 2305.29
    -7 1 -2 2620.54
    -7 -1 -2 2439.3
    7 -1 2 2503.3
    7 1 2 2606.25
    7 -1 3 6967.61
    7 1 3 6347.46
    -7 1 -3 7319.51
    7 -1 3 6866.91
    7 -1 3 6590.98
    7 1 3 6832.54
    -7 -1 -3 7124.65
    7 -1 3 6475.67
    7 1 3 6183.22
    -7 -1 -3 6870.54
    -7 1 -3 6380.27
    7 -1 3 6981.37
    7 1 3 6761.09
    7 1 3 6517.81
    7 1 3 5974.92
    -7 1 -3 7222.32
    -7 1 -3 7374.32
    -7 -1 -3 6891.78
    7 -1 3 6548.91
    7 1 3 6064.36
    7 -1 4 1223.36
    7 1 4 1348.53
    7 -1 4 1306.51
    7 -1 4 1342.59
    7 1 4 1451.29
    -7 -1 -4 1376.92
    -7 1 -4 1283.63
    7 -1 4 1167.69
    7 1 4 1216.99
    -7 -1 -4 1102.84
    -7 -1 -4 1577.88
    7 1 4 1280.22
    -7 -1 -4 1485.61
    7 1 4 1205.39
    7 1 4 1411.48
    7 -1 4 1400.03
    7 1 5 1248.49
    7 -1 5 1401.56
    7 1 5 1341.44
    7 -1 5 1440.29
    7 1 5 1474.59
    -7 1 -5 1479.81
    7 -1 5 1488.87
    7 1 5 1405.31
    7 -1 5 1535.32
    -7 -1 -5 1164.67
    -7 -1 -5 1648.34
    -7 -1 -5 1505.95
    7 1 5 1399.82
    7 -1 5 1505.25
    7 -1 6 6369.46
    7 -1 6 5163.62
    7 1 6 6542.48
    7 1 6 6086.24
    7 -1 6 6015.87
    7 1 6 6276.52
    -7 -1 -6 6606.2
    -7 -1 -6 6790.64
    -7 1 -6 6849.75
    -7 1 -6 6035.9
    -7 -1 -6 6644.29
    -7 1 -6 5767.63
    7 1 6 5771.79
    -7 -2 12 122.842
    -7 2 12 75.1585
    -7 -2 12 173.268
    -7 2 12 26.0695
    -7 -2 12 27.1245
    7 -2 -12 73.0284
    7 2 -12 85.4089
    -7 -2 12 91.8707
    7 -2 -12 130.005
    7 2 -12 115.773
    7 2 -12 73.3096
    7 2 -12 84.4643
    -7 -2 12 144.559
    -7 2 12 173.327
    7 -2 -12 126.867
    7 2 -12 72.0769
    -7 2 11 183.882
    -7 2 11 115.334
    -7 -2 11 41.0523
    -7 2 11 66.4119
    -7 -2 11 -6.85272
    -7 2 11 161.79
    -7 -2 11 94.7597
    7 -2 -11 72.6937
    7 2 -11 46.4281
    -7 -2 11 62.3048
    7 -2 -11 116.576
    7 2 -11 126.006
    7 2 -11 98.8543
    -7 -2 11 70.6174
    7 -2 -11 115.635
    7 2 -11 96.4101
    -7 2 10 1082.47
    -7 2 10 736.742
    -7 -2 10 674.945
    -7 -2 10 891.014
    -7 2 10 837.065
    -7 -2 10 622.815
    7 -2 -10 714.5
    -7 -2 10 797.736
    7 2 -10 611.797
    -7 -2 10 743.516
    7 -2 -10 713.141
    7 -2 -10 844.113
    7 2 -10 693.451
    7 2 -10 790.569
    -7 2 10 611.165
    -7 -2 10 834.82
    7 -2 -10 903.646
    7 2 -10 851.289
    -7 2 9 5360.83
    -7 -2 9 4920.11
    -7 -2 9 5330.12
    -7 -2 9 5373.89
    -7 2 9 5380.46
    -7 -2 9 4921.13
    -7 2 9 5790.57
    -7 2 9 5566.42
    -7 -2 9 4891
    7 -2 -9 5342.46
    7 2 -9 4988.91
    -7 -2 9 5210.02
    -7 -2 9 4949.38
    7 -2 -9 5492.01
    7 -2 -9 5335.58
    7 2 -9 5473.36
    7 2 -9 5409.7
    -7 2 9 5355.61
    7 2 -9 4703.69
    -7 -2 9 5576.55
    7 -2 -9 5175.5
    7 2 -9 5238.96
    -7 2 8 37805.9
    -7 -2 8 33975.4
    -7 -2 8 34862.4
    -7 -2 8 35607.1
    -7 2 8 35816.7
    -7 2 8 35672
    -7 -2 8 30852.1
    7 -2 -8 35943.8
    7 2 -8 33518.7
    -7 -2 8 37002.7
    7 -2 -8 36196.5
    -7 -2 8 33703.3
    7 2 -8 35667
    7 -2 -8 36111
    7 2 -8 36116
    -7 2 8 35648.3
    -7 -2 8 33865.8
    7 2 -8 32648.7
    -7 -2 8 36759
    7 -2 -8 35980.2
    7 2 -8 34867.1
    -7 2 7 2188.18
    -7 -2 7 1860.88
    -7 -2 7 1804.66
    -7 2 7 2029.27
    -7 2 7 2122.4
    -7 -2 7 1795.71
    7 -2 -7 1788.45
    7 2 -7 1809.48
    -7 -2 7 1790.38
    -7 -2 7 1966.73
    7 -2 -7 1893.81
    7 2 -7 1993.08
    7 -2 -7 2061.27
    7 2 -7 2125.21
    -7 2 7 2361.06
    -7 2 7 2147.03
    7 2 -7 1888.49
    -7 -2 7 1957.01
    7 -2 -7 1771.93
    -7 2 7 2061.02
    7 2 -7 1987.29
    -7 2 6 4875.15
    7 -2 -6 5320.05
    -7 -2 6 4742.21
    -7 -2 6 4997.58
    -7 -2 6 4966.37
    -7 2 6 5030.92
    7 -2 -6 4670.75
    7 2 -6 4486.27
    -7 -2 6 4517.63
    -7 -2 6 4904.4
    7 -2 -6 5026.84
    7 2 -6 4639.1
    7 -2 -6 5025.44
    7 -2 -6 5178.09
    7 2 -6 4597.32
    -7 -2 6 4716.87
    -7 2 6 5512.78
    7 2 -6 5093.38
    -7 2 6 5002.78
    7 2 -6 4293.23
    -7 -2 6 4445.12
    7 -2 -6 4719.32
    -7 -2 6 4769.62
    -7 2 6 5503.21
    7 2 -6 4709.07
    7 2 -5 10271.8
    -7 2 5 10651.3
    -7 -2 5 9700.1
    7 -2 -5 11748.2
    -7 2 5 10884.9
    -7 -2 5 9621.04
    -7 -2 5 9842.89
    -7 -2 5 9863.13
    7 2 -5 10652.6
    7 -2 -5 10485.9
    -7 -2 5 10341.6
    -7 -2 5 10316
    -7 -2 5 9740.14
    7 -2 -5 10685.8
    7 2 -5 10700.9
    7 -2 -5 11052.4
    7 -2 -5 11947.8
    7 2 -5 10725.6
    -7 -2 5 10511
    -7 2 5 12626.5
    7 2 -5 10338.2
    -7 2 5 10944.6
    7 2 -5 11130.6
    -7 -2 5 9717.48
    7 -2 -5 11711.2
    -7 -2 5 10663.4
    7 -2 -5 10566.6
    -7 -2 5 10815.6
    -7 2 5 11582.6
    7 2 -5 10254
    -7 -2 4 30156.1
    -7 2 4 35539.5
    7 -2 -4 37911.4
    -7 -2 4 32168.5
    -7 -2 4 31602.5
    7 2 -4 33906.4
    -7 -2 4 31410
    -7 -2 4 32394.7
    7 2 -4 32627.7
    -7 -2 4 36094.5
    -7 -2 4 32521.2
    7 2 -4 34624.8
    7 -2 -4 33448.6
    7 -2 -4 37466.5
    7 2 -4 33610.9
    -7 -2 4 32233.4
    7 2 -4 34227.1
    -7 2 4 39654.8
    7 2 -4 33653.2
    7 -2 -4 37826
    7 2 -4 33042.8
    -7 -2 4 34053.5
    7 -2 -4 33217.3
    -7 -2 4 34912.9
    -7 2 4 37891
    7 2 -4 32383.4
    -7 2 3 48631.2
    -7 -2 3 40618.2
    7 -2 -3 51105.7
    -7 -2 3 43344.9
    -7 -2 3 41797.9
    7 2 -3 44844
    -7 -2 3 42278.9
    7 2 -3 42263.3
    7 2 -3 43134.6
    -7 -2 3 50176.5
    -7 -2 3 44734.6
    7 -2 -3 43915.7
    7 2 -3 45025.3
    7 -2 -3 50758.3
    -7 -2 3 42264.8
    7 2 -3 44819.3
    -7 2 3 52485.3
    7 2 -3 48229.6
    7 -2 -3 52581.4
    7 2 -3 44166.5
    7 -2 -3 44300.9
    -7 -2 3 45454
    -7 -2 3 43761.6
    -7 2 3 51585.5
    7 2 -3 44226.9
    -7 2 2 18696.2
    7 -2 -2 19506.9
    -7 -2 2 16125.3
    -7 -2 2 15319
    7 2 -2 17030.5
    7 -2 -2 16763.3
    -7 -2 2 15540.4
    7 -2 -2 17239.9
    7 2 -2 17153.5
    7 2 -2 16385.1
    -7 -2 2 16427.8
    -7 -2 2 15163.4
    7 -2 -2 15922
    7 2 -2 17257.2
    7 -2 -2 20031.2
    7 2 -2 18530.2
    7 2 -2 16955.1
    -7 -2 2 17057.5
    -7 2 2 21193
    7 2 -2 18103.8
    7 -2 -2 20023.9
    7 2 -2 16971.1
    7 -2 -2 16562.5
    -7 -2 2 17288.9
    -7 2 2 17713
    -7 -2 2 16460.7
    -7 2 2 19105.2
    7 2 -1 7001.44
    -7 2 1 7546
    7 -2 -1 7718.13
    -7 -2 1 7385.66
    7 2 -1 6941.56
    7 -2 -1 6793.05
    7 -2 -1 7245.09
    -7 -2 1 6655.46
    7 2 -1 7065.97
    -7 -2 1 6958.03
    7 2 -1 7011.12
    -7 -2 1 6485.7
    -7 -2 1 6567.76
    -7 -2 1 6404.3
    7 -2 -1 6067.07
    7 2 -1 6712.99
    7 -2 -1 8089.2
    7 2 -1 7309.93
    7 2 -1 6818.63
    -7 -2 1 6797.69
    -7 2 1 7161.72
    7 2 -1 6219.9
    7 -2 -1 8260.81
    7 2 -1 7146.68
    -7 2 1 7271.73
    -7 -2 1 6826.37
    -7 -2 1 6974.13
    -7 2 1 7304.34
    7 2 0 4441.04
    -7 2 0 4647.77
    7 -2 0 4800.65
    -7 -2 0 4529.79
    7 2 0 4215.14
    7 -2 0 4099.33
    7 2 0 4412.87
    -7 -2 0 4386.25
    7 2 0 4641.04
    -7 -2 0 4349.03
    7 2 0 4328.69
    7 -2 0 4903.35
    7 2 0 5010.38
    7 2 0 4151.8
    -7 -2 0 3831.1
    -7 -2 0 4320.88
    -7 2 0 4392.37
    7 2 0 4020.67
    7 -2 0 5094.94
    7 2 0 4535.21
    -7 2 0 4607.21
    -7 -2 0 4385.88
    -7 -2 0 4297.87
    -7 2 0 3637.11
    7 2 0 4212.33
    7 -2 0 4589.7
    7 2 0 4068.86
    7 2 1 752.462
    -7 2 -1 938.593
    7 -2 1 870.533
    -7 -2 -1 927.257
    7 2 1 741.555
    7 -2 1 879.955
    7 -2 1 985.871
    -7 -2 -1 895.412
    7 2 1 832.461
    -7 -2 -1 949.657
    -7 -2 -1 928.425
    7 2 1 894.7
    7 -2 1 895.666
    -7 -2 -1 1083
    7 2 1 801.508
    -7 -2 -1 862.155
    7 -2 1 1004.25
    7 2 1 1422.81
    7 2 1 856.345
    -7 2 -1 1065.27
    -7 -2 -1 896.154
    7 2 1 806.309
    7 -2 1 935.994
    7 2 1 1243.19
    7 2 2 3352.55
    -7 2 -2 3959.28
    7 -2 2 2940.6
    7 -2 2 3399.15
    -7 -2 -2 3008.45
    7 -2 2 3251.91
    7 -2 2 3443.65
    -7 -2 -2 3030.32
    7 2 2 3779.56
    -7 -2 -2 3465.09
    7 2 2 3191.69
    -7 -2 -2 3634.61
    7 2 2 3295.19
    7 2 2 3526.08
    7 -2 2 2903.25
    -7 -2 -2 3185.08
    7 2 2 2674.67
    7 -2 2 3757.53
    -7 -2 -2 3154.5
    7 -2 2 3386.34
    7 2 2 2666.83
    7 2 3 11618.1
    7 -2 3 12678.1
    7 -2 3 12143.3
    7 2 3 12747.9
    7 -2 3 11355
    7 2 3 11502.2
    -7 -2 -3 12355.9
    7 2 3 12271
    -7 -2 -3 12084.3
    7 2 3 11843.9
    7 -2 3 12023.9
    7 2 4 3279.91
    7 2 4 3312.35
    7 -2 4 3355.37
    7 -2 4 3480.56
    7 2 4 3554.22
    7 -2 4 3197.85
    -7 -2 -4 3196.66
    -7 -2 -4 3432.61
    7 2 4 3261.24
    -7 -2 -4 3375.86
    7 2 4 3443.8
    7 2 4 3734.2
    7 -2 4 3365.55
    7 -2 5 4116.79
    7 -2 5 4107.5
    7 2 5 4363.53
    -7 -2 -5 3716.13
    -7 -2 -5 3990.37
    -7 -2 -5 4087.4
    7 2 5 3462.83
    7 2 5 4252.73
    7 -2 5 4252.58
    -7 3 11 390.841
    -7 3 11 400.583
    7 -3 -11 433.556
    -7 -3 11 221.557
    -7 -3 11 400.509
    7 3 -11 242.972
    7 3 -11 302.531
    7 3 -11 432.388
    -7 -3 11 386.535
    -7 3 10 1513.89
    -7 3 10 1221.28
    -7 -3 10 1156.38
    -7 3 10 1152.86
    7 3 -10 1238.7
    -7 -3 10 773.498
    7 -3 -10 1265.73
    -7 -3 10 1038.23
    7 -3 -10 1164.63
    7 -3 -10 1214.16
    7 3 -10 978.366
    7 3 -10 1085.88
    -7 3 10 917.354
    7 3 -10 1090.71
    -7 -3 10 1175.43
    7 3 -10 795.444
    -7 3 9 117.588
    -7 -3 9 150.1
    -7 -3 9 122.33
    -7 3 9 44.5872
    -7 -3 9 118.135
    7 -3 -9 120.428
    -7 -3 9 229.368
    -7 -3 9 125.053
    7 -3 -9 116.676
    7 3 -9 64.2197
    7 -3 -9 115.175
    7 3 -9 98.4365
    7 3 -9 31.0804
    -7 3 9 93.6685
    -7 -3 9 179.599
    7 3 -9 100.407
    -7 3 8 3715.26
    -7 -3 8 3031.83
    -7 -3 8 2992.78
    -7 3 8 3519.57
    -7 -3 8 2744.83
    7 -3 -8 3406.33
    -7 -3 8 3284.63
    -7 -3 8 3061.09
    7 -3 -8 3335.34
    7 3 -8 3071.04
    7 -3 -8 3417.12
    7 3 -8 3261.33
    7 3 -8 3060.59
    -7 3 8 3717.25
    -7 -3 8 3174.09
    -7 3 7 10633.9
    7 -3 -7 10764.6
    -7 -3 7 9267.98
    -7 -3 7 9324.57
    -7 3 7 10375.9
    -7 -3 7 7724.81
    7 -3 -7 10277.9
    -7 -3 7 9444.81
    -7 -3 7 10068.8
    7 -3 -7 9557.86
    7 3 -7 9371.08
    7 -3 -7 10221.5
    7 -3 -7 10441
    7 3 -7 9141.97
    -7 3 7 10753.9
    7 3 -7 10230.9
    -7 3 7 10865.6
    7 3 -7 9054.03
    -7 -3 7 9433.01
    -7 3 7 10203.2
    -7 3 6 3492.28
    7 -3 -6 3682.88
    -7 -3 6 3029.45
    -7 -3 6 2943.22
    7 3 -6 3323.2
    7 -3 -6 3244.96
    -7 -3 6 3170.37
    -7 -3 6 3691.46
    7 3 -6 3083.66
    7 -3 -6 3427.98
    7 -3 -6 3580.75
    7 3 -6 3052.76
    -7 3 6 3748.73
    7 3 -6 3301.14
    -7 -3 6 2403.16
    -7 3 6 3704.04
    7 3 -6 3312.89
    -7 -3 6 2811.41
    7 -3 -6 3682.77
    -7 3 6 3003.12
    -7 3 5 -5.54531
    -7 -3 5 109.302
    7 -3 -5 68.0818
    -7 -3 5 7.86727
    -7 -3 5 96.1379
    -7 -3 5 86.6093
    7 3 -5 -28.5082
    -7 -3 5 -10.993
    -7 -3 5 82.3531
    -7 -3 5 76.484
    7 3 -5 30.8007
    7 -3 -5 63.7587
    7 -3 -5 53.685
    7 3 -5 -21.854
    -7 3 5 58.038
    7 3 -5 -93.7162
    -7 -3 5 83.3252
    7 -3 -5 48.5353
    -7 3 5 -163.398
    -7 -3 4 18628.7
    7 -3 -4 20022.1
    -7 -3 4 14920.5
    -7 -3 4 15248.3
    7 3 -4 17488.6
    7 -3 -4 16876.4
    -7 -3 4 15365.6
    -7 -3 4 15512.9
    -7 -3 4 18581.1
    7 3 -4 15855.4
    7 -3 -4 15967.9
    7 -3 -4 20211.9
    -7 -3 4 14339.5
    7 3 -4 17555.5
    -7 3 4 20240.8
    7 3 -4 17659.2
    -7 -3 4 15355.9
    7 -3 -4 19833.7
    7 -3 -4 16605.8
    -7 -3 4 17234.3
    -7 3 4 19124.4
    -7 -3 3 1013.8
    7 -3 -3 935.379
    -7 -3 3 782.874
    -7 -3 3 635.334
    7 3 -3 772.782
    7 -3 -3 806.838
    -7 -3 3 689.112
    7 3 -3 814.919
    -7 -3 3 697.854
    7 -3 -3 797.68
    7 3 -3 645.594
    7 -3 -3 1029.28
    7 3 -3 1024.97
    -7 -3 3 881.054
    -7 3 3 972.979
    7 3 -3 622.929
    7 -3 -3 949.468
    7 3 -3 848.067
    -7 -3 3 844.351
    -7 3 3 929.014
    7 3 -2 535.056
    -7 -3 2 602.04
    7 -3 -2 671.224
    -7 3 2 683.875
    -7 -3 2 448.407
    7 3 -2 453.898
    7 -3 -2 541.006
    -7 -3 2 524.125
    -7 -3 2 383.284
    7 3 -2 383.521
    -7 -3 2 415.793
    7 3 -2 495.355
    7 -3 -2 677.308
    7 -3 -2 431.524
    7 3 -2 557.06
    7 3 -2 430.976
    -7 -3 2 372.885
    -7 3 2 844.275
    7 3 -2 372.436
    7 -3 -2 636.659
    7 3 -2 551.179
    -7 -3 2 463.779
    -7 3 2 444.835
    7 3 -1 2852.08
    7 -3 -1 3001.71
    -7 -3 1 2870.81
    -7 -3 1 2519.4
    7 3 -1 2788.97
    7 -3 -1 2972.04
    -7 -3 1 2554.33
    7 3 -1 2844.85
    -7 -3 1 2449.15
    -7 -3 1 2580.43
    7 3 -1 2793.44
    7 -3 -1 3084.34
    7 3 -1 3075.79
    7 3 -1 2899.68
    -7 3 1 2776.76
    -7 -3 1 2113.4
    7 3 -1 2459.85
    7 -3 -1 3299.22
    7 3 -1 2669.66
    -7 -3 1 2736.6
    -7 3 1 2532.64
    7 -3 -1 2614.66
    7 3 -1 2653.66
    7 3 0 474.924
    7 -3 0 448.545
    -7 -3 0 432.861
    7 3 0 541.874
    7 -3 0 497.198
    7 3 0 562.349
    -7 -3 0 469.791
    7 3 0 589.542
    -7 -3 0 440.141
    7 -3 0 671.454
    7 3 0 596.206
    7 3 0 406.52
    7 3 0 499.331
    -7 -3 0 535.008
    7 -3 0 591.263
    7 3 0 39.2673
    7 3 0 436.497
    7 -3 0 352.184
    7 3 0 376.103
    7 3 1 5441.14
    7 -3 1 4952.82
    7 3 1 5103.91
    7 -3 1 5328.84
    -7 -3 -1 4419.83
    7 3 1 5665.41
    -7 -3 -1 4792.6
    7 3 1 5251.9
    7 -3 1 5010.58
    7 3 1 5387.94
    7 3 1 5391.42
    7 -3 1 5522.31
    7 3 1 5063.24
    7 -3 1 5322.51
    7 3 2 3525.57
    7 -3 2 4046.27
    -7 -3 -2 3386.61
    7 3 2 4340.36
    -7 -3 -2 3891.13
    7 3 2 3680.81
    7 3 2 4141.1
    7 -3 2 3501.08
    7 3 2 3676.94
    7 -3 2 3968.65
    -7 -3 -3 6296.1
    7 -3 3 8550.41
    -7 -3 -3 6546.55
    7 3 3 9482.06
    -7 -3 -3 8060.03
    7 3 3 8519.71
    7 -3 3 8456.21
    7 3 4 997.136
    7 -3 4 974.257
    7 3 4 1057.47
    -7 -3 -4 877.848
    7 3 4 863.749
    7 3 4 1243.73
    7 -3 4 1015.92
    7 4 -9 1565.13
    7 -4 -9 1667.39
    -7 4 9 1508.89
    -7 4 8 2668.13
    -7 -4 8 2622.84
    7 4 -8 2851.25
    -7 -4 8 2377.58
    7 -4 -8 3080.87
    7 4 -8 2293.11
    -7 4 8 2909.94
    -7 4 7 33.8551
    -7 -4 7 2.67226
    7 -4 -7 12.2717
    -7 -4 7 67.851
    7 4 -7 57.3718
    -7 -4 7 0.24508
    7 -4 -7 20.427
    7 -4 -7 52.44
    7 4 -7 55.0759
    -7 4 7 45.1899
    -7 -4 6 1980.66
    7 -4 -6 2197.87
    -7 -4 6 2053.92
    7 4 -6 1926.83
    -7 -4 6 1988.82
    7 -4 -6 2054.94
    7 -4 -6 2364.77
    7 4 -6 1633.3
    -7 4 6 2412.09
    7 -4 -6 2059.34
    -7 -4 5 2145.18
    7 -4 -5 2195.91
    -7 -4 5 1681.35
    7 4 -5 1955.24
    -7 -4 5 1787.68
    7 -4 -5 1821.19
    7 -4 -5 2231.36
    7 4 -5 2006.55
    -7 4 5 2136.13
    7 -4 -5 2120.69
    7 4 -4 5888.11
    -7 -4 4 6786.56
    -7 -4 4 8868.45
    7 -4 -4 9018.47
    -7 -4 4 6950.28
    7 4 -4 7659.56
    -7 -4 4 6623.91
    7 4 -4 7500.41
    -7 -4 4 7317.02
    7 -4 -4 6909.11
    7 -4 -4 8951.9
    7 4 -4 7752.29
    7 4 -4 7604.58
    7 -4 -4 8449.16
    -7 -4 3 756.724
    -7 -4 3 877.617
    7 -4 -3 874.31
    -7 -4 3 601.727
    7 4 -3 756.713
    -7 -4 3 868.011
    7 4 -3 785.198
    -7 -4 3 617.222
    7 -4 -3 913.764
    7 4 -3 766.993
    7 4 -3 706.305
    7 -4 -3 796.07
    -7 -4 2 5265.7
    7 -4 -2 6696.37
    -7 -4 2 5376.3
    7 4 -2 5711.5
    -7 -4 2 5309.39
    7 4 -2 6461.04
    -7 -4 2 5398.96
    7 -4 -2 6511.03
    7 4 -2 6621.54
    7 4 -2 6229.49
    7 -4 -2 6507.45
    7 4 -1 4809.06
    -7 -4 1 4933.17
    7 -4 -1 5818.08
    -7 -4 1 4888.94
    7 -4 -1 2545.33
    -7 -4 1 4810.13
    7 4 -1 6054.71
    -7 -4 1 5020.13
    7 -4 -1 5888.03
    7 4 -1 5207.01
    7 4 -1 5917.06
    7 -4 -1 5764.72
    7 4 -1 4926.7
    7 -4 -1 2263.15
    -7 -4 0 2381.6
    7 -4 0 2608.18
    7 -4 0 1682.11
    -7 -4 0 2512.18
    7 4 0 3203.37
    -7 -4 0 1486.78
    7 -4 0 2655.97
    7 4 0 2890.24
    7 4 0 2997.65
    7 -4 0 2687.87
    7 4 0 2737.51
    7 -4 0 1533.13
    -7 -4 -1 5370.36
    -7 -4 -1 5175.41
    7 4 1 6928.98
    -7 -4 -1 5213.23
    7 4 1 6101.86
    7 4 1 5799.04
    7 4 2 545.271
    7 4 2 506.417
    -8 0 13 5201.16
    8 0 -13 4514.35
    -8 0 13 4938.81
    8 0 -13 5091.76
    -8 0 12 2184.44
    -8 0 12 2146.68
    8 0 -12 2208.86
    -8 0 12 2245.57
    8 0 -12 2127.79
    8 0 -12 2089.06
    -8 0 11 3526.94
    8 0 -11 3933.54
    8 0 -11 3408.69
    -8 0 11 4140.82
    8 0 -11 3943.58
    8 0 -11 4087.69
    -8 0 10 4322.66
    -8 0 10 4532.85
    -8 0 10 4438.68
    8 0 -10 4905.45
    8 0 -10 4930.25
    8 0 -10 4418.36
    -8 0 10 5452.39
    8 0 -10 4933.26
    8 0 -10 5165.57
    -8 0 9 6420.29
    -8 0 9 6738.31
    -8 0 9 6462.05
    -8 0 9 7331.96
    -8 0 9 5813.39
    8 0 -9 7224.53
    8 0 -9 6461.38
    8 0 -9 6771.16
    -8 0 9 7363.05
    8 0 -9 7070.35
    8 0 -9 7013.62
    -8 0 8 24140.8
    -8 0 8 24056
    -8 0 8 25490.3
    -8 0 8 23523.4
    -8 0 8 27774.8
    -8 0 8 23260.4
    8 0 -8 26057
    8 0 -8 25160
    8 0 -8 24706.7
    -8 0 8 26981.5
    8 0 -8 26136.9
    8 0 -8 25830.8
    -8 0 7 5128.28
    -8 0 7 5332.5
    -8 0 7 5131.78
    -8 0 7 4914.63
    -8 0 7 5666.58
    -8 0 7 4791.33
    8 0 -7 5369.97
    8 0 -7 5065.94
    -8 0 7 5091.58
    -8 0 7 5179.89
    8 0 -7 5125.93
    8 0 -7 4866.73
    -8 0 6 603.564
    -8 0 6 449.296
    -8 0 6 467.478
    -8 0 6 475.022
    -8 0 6 386.969
    -8 0 6 533.989
    8 0 -6 488.417
    8 0 -6 471.48
    -8 0 6 292.448
    -8 0 6 460.893
    8 0 -6 418.718
    8 0 -6 355.469
    -8 0 5 1849.1
    8 0 -5 1342.28
    -8 0 5 1618.53
    -8 0 5 1690.24
    8 0 -5 1642.17
    -8 0 5 1790.04
    8 0 -5 1542.46
    8 0 -5 1265.82
    -8 0 5 1814.17
    8 0 -5 1448.41
    8 0 -5 1715.59
    8 0 -4 38179.4
    -8 0 4 34951.8
    8 0 -4 29868.3
    -8 0 4 39103.9
    -8 0 4 39517.6
    -8 0 4 38039.7
    -8 0 4 34452.9
    8 0 -4 36906.8
    8 0 -4 36030.9
    8 0 -4 30103.4
    -8 0 4 38842.7
    8 0 -4 34925.6
    8 0 -4 36882.9
    8 0 -4 38613.5
    8 0 -3 52173.5
    -8 0 3 45351.2
    8 0 -3 42426.9
    -8 0 3 53899.2
    -8 0 3 53673.9
    -8 0 3 49653.8
    8 0 -3 49358.3
    8 0 -3 51029.1
    -8 0 3 46565.9
    8 0 -3 50218.3
    8 0 -3 48626.7
    8 0 -3 43225.8
    -8 0 3 53377.3
    8 0 -3 53210.2
    8 0 -3 50002.2
    8 0 -3 50916
    8 0 -3 53742
    8 0 -2 9690.55
    -8 0 2 10138.6
    8 0 -2 7952.57
    -8 0 2 9831.01
    8 0 -2 9390.17
    -8 0 2 8783.77
    8 0 -2 9471.31
    -8 0 2 10134.5
    8 0 -2 9434.74
    -8 0 2 8200.3
    8 0 -2 9384.82
    8 0 -2 9426.77
    8 0 -2 8749.95
    -8 0 2 10574.6
    8 0 -2 10518.7
    8 0 -2 9336.85
    -8 0 2 9621.54
    8 0 -2 9759.37
    8 0 -2 10094.7
    -8 0 1 3100.84
    8 0 -1 2987.84
    -8 0 1 3273.07
    8 0 -1 2640.89
    -8 0 1 2819.18
    8 0 -1 2780.18
    8 0 -1 2876.17
    8 0 -1 3029.23
    -8 0 1 2923.27
    8 0 -1 2896.3
    8 0 -1 2611.27
    8 0 -1 2540.87
    -8 0 1 2807.81
    8 0 -1 2803.58
    8 0 -1 2739.5
    -8 0 1 2741.19
    8 0 -1 3088.32
    -8 0 0 149.196
    8 0 0 306.011
    8 0 0 194.093
    -8 0 0 277.572
    -8 0 0 211.989
    -8 0 0 260.042
    8 0 0 254.936
    8 0 0 254.103
    8 0 0 208.614
    8 0 0 168.153
    -8 0 0 308.865
    8 0 0 42.7594
    8 0 0 240.435
    -8 0 0 202.415
    8 0 0 281.071
    -8 0 -1 2812.53
    8 0 1 3020.81
    8 0 1 2755.9
    -8 0 -1 2836.43
    -8 0 -1 3368.11
    8 0 1 2792.9
    8 0 1 2614.82
    8 0 1 2861.05
    8 0 1 2992.67
    -8 0 -1 3020.86
    -8 0 -1 2999.47
    8 0 1 2941.65
    8 0 2 586.41
    8 0 2 698.222
    -8 0 -2 746.526
    -8 0 -2 723.729
    -8 0 -2 720.694
    8 0 2 607.021
    8 0 2 621.189
    -8 0 -2 592.618
    8 0 3 68.2902
    -8 0 -3 30.8532
    8 0 3 46.1592
    -8 0 -3 20.964
    8 0 3 71.133
    8 0 4 13.5332
    8 0 4 29.0005
    -8 0 -4 28.8386
    8 0 4 52.969
    -8 0 -4 4.229
    -8 0 -4 -2.06444
    8 0 5 3770.57
    8 0 5 4239.03
    8 0 5 4274.87
    -8 0 -5 4565.89
    -8 0 -5 4268.69
    -8 0 -5 4425.36
    -8 -1 12 622.377
    -8 1 12 879.694
    8 -1 -12 499.226
    -8 -1 12 556.408
    8 -1 -12 579.793
    8 1 -12 741.77
    8 1 -12 742.153
    8 1 -12 705.544
    -8 -1 12 755.694
    -8 1 12 698.815
    8 1 -12 505.607
    8 -1 -12 841.742
    8 1 -12 796.032
    -8 1 11 1275.15
    -8 -1 11 1364.41
    -8 -1 11 1482.41
    -8 1 11 1274.89
    8 -1 -11 1190.13
    8 -1 -11 1362.12
    8 1 -11 1344.81
    -8 -1 11 1154.6
    8 -1 -11 1298.61
    8 1 -11 1410.87
    8 1 -11 1315.38
    8 1 -11 1126.03
    -8 -1 11 1342.58
    -8 1 11 1581.94
    8 1 -11 1246.21
    8 -1 -11 1504.79
    8 1 -11 1435.09
    -8 1 10 141.3
    -8 1 10 100.881
    -8 -1 10 165.528
    -8 -1 10 82.075
    -8 1 10 125.476
    -8 -1 10 148.856
    -8 1 10 59.1269
    -8 1 10 120.699
    8 -1 -10 94.36
    8 -1 -10 142.637
    8 1 -10 122.148
    -8 -1 10 152.617
    -8 -1 10 141.583
    8 -1 -10 130.056
    8 1 -10 117.708
    8 1 -10 128.217
    8 1 -10 181.827
    -8 -1 10 139.81
    -8 1 10 305.76
    8 1 -10 118.22
    8 -1 -10 140.005
    8 1 -10 102.403
    -8 1 9 1472.11
    -8 1 9 1311.08
    -8 -1 9 1461.28
    -8 1 9 1539.2
    -8 1 9 1413.44
    8 -1 -9 1476.85
    8 -1 -9 1440.96
    8 1 -9 1520.19
    -8 1 9 1577.64
    -8 -1 9 1579.66
    8 -1 -9 1446.58
    8 -1 -9 1371.07
    8 1 -9 1581.55
    8 1 -9 1547.53
    8 1 -9 1728.23
    -8 -1 9 1442.81
    8 1 -9 1373.43
    8 -1 -9 1480.84
    -8 -1 9 1464.02
    8 -1 -9 1398.51
    8 1 -9 1496.48
    -8 1 8 11901
    -8 1 8 10093.3
    -8 -1 8 10554.1
    -8 1 8 11409.6
    -8 -1 8 10594.9
    -8 1 8 10156.8
    -8 1 8 12631.4
    -8 -1 8 10976.4
    -8 1 8 10919.1
    8 -1 -8 10889.9
    8 -1 -8 11062.4
    8 1 -8 11615.6
    8 -1 -8 10734.9
    8 -1 -8 10132.4
    8 1 -8 11746.8
    8 1 -8 11156.9
    -8 1 8 9068.8
    8 1 -8 11686.8
    -8 -1 8 10752.2
    8 1 -8 11120.4
    8 -1 -8 11464.2
    8 -1 -8 10879.1
    8 1 -8 11241.5
    -8 1 7 9428.63
    -8 1 7 8347.52
    -8 -1 7 8179.94
    -8 -1 7 8800.48
    -8 1 7 9133.46
    -8 -1 7 8887.9
    -8 1 7 7889.87
    -8 1 7 9892.1
    -8 -1 7 9279.42
    -8 1 7 9369.2
    8 -1 -7 9007.72
    8 -1 -7 8619.07
    8 1 -7 9256.35
    8 -1 -7 8284.14
    8 1 -7 8794.8
    8 1 -7 8485.58
    -8 -1 7 7382.69
    -8 1 7 7973.65
    8 1 -7 9179.35
    -8 1 7 6994.57
    -8 -1 7 8290.04
    8 1 -7 8539.89
    8 -1 -7 8647.89
    -8 -1 7 8933.66
    -8 1 7 7763.64
    8 -1 -7 8749.89
    8 1 -7 9310.11
    -8 -1 6 5135.56
    -8 1 6 6276.69
    -8 1 6 5039.4
    8 -1 -6 4728.82
    -8 -1 6 5030.48
    -8 1 6 6114.84
    -8 -1 6 5125.17
    8 1 -6 5235.47
    -8 1 6 6186.34
    -8 -1 6 5333.46
    -8 -1 6 5802.57
    -8 -1 6 5352.81
    -8 1 6 5865
    8 -1 -6 5639.79
    8 -1 -6 5192.75
    8 1 -6 5849.14
    8 -1 -6 5611.53
    8 1 -6 5895.17
    8 -1 -6 4841.18
    8 1 -6 5696.19
    -8 -1 6 6122.88
    -8 1 6 5585.75
    8 1 -6 5318.83
    -8 1 6 4373.9
    8 1 -6 5756.41
    -8 -1 6 5127.38
    8 -1 -6 5657.56
    -8 -1 6 5538.34
    -8 1 6 5103
    8 -1 -6 5599.6
    8 1 -6 6000.02
    -8 -1 5 5377.75
    -8 1 5 5861.42
    -8 1 5 4864.36
    8 -1 -5 5407.53
    -8 -1 5 5469.06
    -8 1 5 6106.34
    -8 -1 5 5820.93
    -8 -1 5 5888.84
    -8 1 5 6327.19
    8 1 -5 5751.44
    -8 -1 5 6232.35
    -8 -1 5 5432.5
    8 -1 -5 5788.73
    -8 1 5 6177.75
    8 -1 -5 5673.14
    8 1 -5 5813.76
    8 -1 -5 5586.93
    8 1 -5 5764.45
    8 -1 -5 5284.47
    -8 -1 5 5930.78
    8 1 -5 6013.26
    -8 1 5 6148.57
    8 1 -5 5693.6
    8 1 -5 5630.83
    -8 -1 5 5692.39
    8 -1 -5 5894.3
    -8 -1 5 6461.99
    -8 1 5 5187.18
    8 -1 -5 5652.65
    8 1 -5 5859.61
    -8 -1 4 5310.1
    -8 1 4 5295.91
    8 -1 -4 5357.51
    -8 -1 4 5343.23
    -8 1 4 6020.54
    -8 -1 4 5526.35
    -8 -1 4 5288.72
    -8 1 4 6358.69
    8 1 -4 5368.99
    -8 -1 4 5843.2
    -8 -1 4 5163.63
    8 -1 -4 5527.46
    -8 1 4 5901.3
    8 -1 -4 5428.67
    8 1 -4 5488.83
    8 -1 -4 5157.35
    8 1 -4 5570.39
    8 1 -4 3802.68
    8 -1 -4 5262.26
    8 1 -4 5451.83
    -8 -1 4 5435.64
    -8 1 4 6218.08
    8 1 -4 5684.37
    8 -1 -4 5595.23
    8 1 -4 5223.4
    -8 -1 4 5664.22
    8 -1 -4 5371.1
    -8 -1 4 5508.97
    -8 1 4 5075.96
    8 1 -4 5554.64
    -8 -1 3 56795.6
    -8 1 3 61413
    8 -1 -3 56983.3
    -8 -1 3 56778.4
    -8 -1 3 57688.9
    -8 -1 3 55433.8
    -8 1 3 59066.3
    8 1 -3 55764.2
    -8 -1 3 56959.5
    8 -1 -3 57925.6
    -8 1 3 58031.5
    8 -1 -3 57100.5
    8 1 -3 58241
    8 -1 -3 52819.3
    8 1 -3 57674.9
    8 -1 -3 55723.2
    -8 -1 3 58152.1
    -8 1 3 62609.7
    8 1 -3 56314
    8 -1 -3 59714.5
    8 1 -3 56041.5
    -8 -1 3 57807.2
    8 -1 -3 56742.6
    -8 -1 3 60859.3
    -8 1 3 55496.8
    -8 -1 2 35394.6
    8 1 -2 34598.1
    -8 1 2 38029.9
    8 -1 -2 34170.3
    -8 -1 2 35202.4
    -8 -1 2 33356.3
    -8 1 2 34405
    8 1 -2 33704.9
    8 -1 -2 34207.3
    -8 -1 2 34952
    8 -1 -2 35477
    8 1 -2 34019.2
    -8 -1 2 35257.8
    8 -1 -2 34400.1
    8 1 -2 35884.3
    -8 -1 2 34316.2
    -8 -1 2 36172.4
    8 1 -2 35558.5
    8 -1 -2 35438.4
    -8 -1 2 35234.5
    -8 1 2 37942.1
    8 1 -2 35291.2
    8 -1 -2 37793.1
    8 1 -2 33091.9
    8 -1 -2 33303
    -8 -1 2 34195
    -8 -1 2 36974.5
    -8 1 2 32698.3
    8 1 -2 34748.1
    -8 -1 1 1224.45
    8 1 -1 1324.89
    -8 1 1 1427.23
    -8 -1 1 1097.45
    8 -1 -1 1180.56
    -8 1 1 1287.06
    8 1 -1 1259.97
    8 -1 -1 1294.06
    -8 -1 1 1288.35
    8 -1 -1 1138.21
    8 1 -1 1077.18
    -8 -1 1 1235.23
    8 -1 -1 1298.85
    8 1 -1 1328.08
    -8 -1 1 1233.35
    8 1 -1 1281.7
    8 -1 -1 1259.45
    -8 -1 1 842.013
    -8 1 1 1448.66
    8 -1 -1 1353.94
    8 1 -1 1426.23
    8 1 -1 1298.59
    -8 -1 1 1187.14
    -8 1 1 1421.14
    -8 -1 1 1041.23
    8 1 -1 1427.98
    -8 -1 0 989.357
    8 -1 0 1109.36
    8 1 0 911.134
    -8 1 0 1003.78
    8 -1 0 851.977
    8 1 0 852.379
    8 -1 0 861.144
    8 -1 0 863.112
    8 1 0 937.035
    -8 -1 0 667.799
    -8 -1 0 1097.45
    8 -1 0 792.272
    8 1 0 1077.87
    -8 -1 0 961.7
    8 1 0 949.101
    8 -1 0 798.71
    -8 -1 0 957.996
    -8 1 0 465.725
    8 -1 0 965.468
    8 1 0 849.334
    8 1 0 1096.29
    -8 -1 0 782.49
    -8 1 0 871.233
    -8 -1 0 1241.44
    8 -1 0 917.408
    8 1 0 1123.34
    -8 1 -1 5390.14
    8 -1 1 5846.34
    8 1 1 5171.47
    -8 1 -1 6250.68
    8 -1 1 4508.64
    -8 -1 -1 5667.88
    8 -1 1 5340.21
    8 -1 1 5141.4
    8 1 1 5431.7
    -8 -1 -1 5290.82
    -8 1 -1 5207
    -8 -1 -1 5877.11
    -8 -1 -1 5996.63
    8 1 1 5436.06
    8 -1 1 4725.01
    8 1 1 5655.71
    8 1 1 5629.64
    8 1 1 4867.77
    -8 1 -1 6220.82
    -8 -1 -1 5115.78
    8 -1 1 5223.5
    8 1 1 5299.65
    8 -1 2 1170.39
    8 1 2 1079.95
    8 -1 2 957.28
    8 -1 2 1278.5
    8 -1 2 1312.1
    8 1 2 1053.03
    -8 -1 -2 955.063
    8 1 2 1360.27
    -8 -1 -2 1423.28
    8 -1 2 1112.92
    -8 -1 -2 1286.09
    -8 1 -2 1212.1
    8 -1 2 1230.22
    8 1 2 1094.06
    8 -1 2 1206.46
    8 1 2 1028.63
    8 1 2 1352.05
    8 -1 2 1215.95
    8 1 3 285.487
    8 -1 3 314.296
    8 -1 3 234.631
    8 1 3 329.367
    -8 -1 -3 289.484
    -8 1 -3 294.507
    8 -1 3 316.485
    8 1 3 266.009
    -8 -1 -3 374.961
    -8 1 -3 311.166
    -8 -1 -3 350.29
    8 1 3 274.641
    -8 -1 -3 337.387
    8 1 3 263.515
    8 1 3 318.097
    8 -1 3 266.14
    8 1 4 5696.97
    8 -1 4 6082.77
    8 1 4 5310.16
    8 -1 4 6109.75
    8 1 4 5503.71
    -8 1 -4 6046.38
    8 -1 4 5871.05
    8 1 4 5800.99
    -8 -1 -4 5648.73
    -8 -1 -4 6215.86
    -8 -1 -4 6577.87
    8 1 4 5189.88
    8 -1 4 6013.86
    8 -1 5 124.04
    8 1 5 107.385
    8 -1 5 137.392
    -8 1 -5 168.528
    -8 -1 -5 137.189
    -8 -1 -5 119.892
    -8 -2 12 109.309
    -8 2 12 113.428
    8 -2 -12 101.883
    8 2 -12 88.2731
    -8 -2 12 155.907
    -8 2 12 97.2562
    8 2 -12 100.395
    -8 2 11 303.908
    -8 2 11 289.966
    -8 -2 11 381.297
    -8 2 11 358.383
    -8 -2 11 271.437
    8 -2 -11 341.934
    8 2 -11 274.411
    -8 -2 11 269.666
    8 2 -11 309.488
    8 2 -11 322.095
    8 2 -11 251.775
    -8 -2 11 299.698
    -8 2 11 398.682
    8 -2 -11 294.463
    8 2 -11 303.592
    -8 2 10 1781
    -8 2 10 1459.29
    -8 -2 10 1393.11
    -8 -2 10 1479.65
    -8 2 10 1696.26
    -8 -2 10 1721.26
    -8 2 10 1521.75
    8 2 -10 1419.64
    -8 2 10 1555.39
    -8 -2 10 1018.14
    8 -2 -10 1578.86
    8 2 -10 1436.44
    -8 -2 10 1318.18
    -8 -2 10 1646.18
    8 -2 -10 1530.36
    8 -2 -10 1523.07
    8 2 -10 1638.67
    8 2 -10 1534.58
    8 2 -10 1692.51
    -8 -2 10 1646.24
    8 -2 -10 1519.73
    8 2 -10 1566.39
    -8 2 9 8064.11
    -8 2 9 6673.44
    -8 -2 9 6930.23
    -8 -2 9 6713.26
    -8 2 9 8032.74
    -8 -2 9 7191
    -8 2 9 6703.5
    8 2 -9 7246.64
    -8 2 9 7450.44
    8 -2 -9 7044.51
    8 2 -9 6820.32
    -8 -2 9 7245.59
    -8 -2 9 6852.18
    8 -2 -9 6916.84
    8 -2 -9 6986.25
    8 2 -9 7028.79
    8 2 -9 6784.74
    -8 2 9 6053.36
    8 2 -9 7308.91
    -8 -2 9 7149.07
    8 -2 -9 6975.98
    8 2 -9 6853.95
    -8 2 8 11758.6
    -8 -2 8 10948.2
    -8 -2 8 11435.9
    -8 2 8 13485.3
    -8 -2 8 11861.9
    -8 2 8 11355.4
    8 2 -8 12208.8
    8 -2 -8 11734.5
    8 2 -8 11102.6
    -8 -2 8 11646.1
    -8 -2 8 11711
    8 -2 -8 12062.5
    8 -2 -8 11671.2
    8 2 -8 12564.7
    8 2 -8 11885.9
    -8 2 8 9626.63
    8 2 -8 12233.3
    -8 2 8 10996.6
    -8 -2 8 11860
    8 -2 -8 11491.7
    -8 2 8 10287.1
    8 2 -8 12011.8
    -8 2 7 2420.67
    8 -2 -7 2676.25
    -8 -2 7 2396.17
    -8 -2 7 2301.46
    -8 -2 7 2434.81
    8 2 -7 2445.9
    -8 2 7 3092.06
    8 -2 -7 2434.13
    8 2 -7 2390.97
    -8 -2 7 2559.74
    -8 -2 7 2471.45
    8 -2 -7 2434.19
    8 2 -7 2447.1
    8 -2 -7 2424.94
    8 2 -7 2286.51
    -8 2 7 2879.52
    8 2 -7 2549.51
    -8 2 7 2333.39
    8 2 -7 2317.76
    -8 -2 7 2475.68
    8 -2 -7 2347.01
    -8 2 7 2402.61
    8 2 -7 2652.89
    -8 2 6 2543.11
    8 -2 -6 2488.57
    -8 -2 6 2304.51
    -8 -2 6 2453.31
    -8 -2 6 2568.24
    8 2 -6 2417.38
    -8 2 6 2743.49
    8 2 -6 2696.91
    -8 -2 6 2823.97
    -8 -2 6 2528.92
    8 -2 -6 2587.19
    8 2 -6 2668.88
    8 -2 -6 2717.89
    8 2 -6 2749.4
    -8 2 6 2970.22
    8 2 -6 2471.95
    -8 -2 6 2711.08
    -8 2 6 2656.39
    8 2 -6 1852.58
    -8 -2 6 2229.12
    8 -2 -6 2545.6
    -8 -2 6 2561
    -8 2 6 2631.38
    8 2 -6 2705.05
    8 -2 -5 8928.81
    -8 -2 5 8797.98
    -8 2 5 9612.57
    -8 -2 5 8203.63
    -8 -2 5 8276.54
    8 2 -5 8620.98
    -8 -2 5 8338.81
    8 2 -5 8704.9
    -8 -2 5 9566.51
    -8 -2 5 9081.2
    8 -2 -5 8911.33
    8 2 -5 9249.38
    8 -2 -5 9572.31
    -8 -2 5 7644.89
    8 2 -5 8525.54
    -8 2 5 9623.74
    8 2 -5 9014.02
    8 -2 -5 9892.16
    8 -2 -5 8636.36
    -8 -2 5 9120.43
    -8 -2 5 8912.68
    -8 2 5 9061.84
    8 2 -5 8417.03
    8 -2 -4 8205.94
    -8 2 4 8518.92
    -8 -2 4 7778.09
    -8 -2 4 7749.02
    8 2 -4 7125.82
    -8 -2 4 7571
    8 2 -4 7780.71
    -8 -2 4 8505.88
    8 -2 -4 8065.31
    8 2 -4 8284.32
    8 -2 -4 8636.67
    8 2 -4 8388.16
    -8 -2 4 7507.97
    8 2 -4 7695.36
    -8 2 4 8983.03
    8 2 -4 8094.61
    8 -2 -4 8869.33
    8 2 -4 7035.05
    8 -2 -4 7678.21
    -8 -2 4 8244.7
    -8 -2 4 7581.92
    -8 2 4 8043.39
    8 2 -4 8011.93
    -8 2 3 3300.29
    8 -2 -3 3541.44
    -8 -2 3 3157.73
    8 2 -3 3105.36
    8 -2 -3 3266.78
    -8 -2 3 3045.77
    8 -2 -3 3322.97
    8 2 -3 3414.07
    8 2 -3 3176.28
    -8 -2 3 3316.75
    -8 -2 3 2939.56
    8 -2 -3 2792.53
    8 2 -3 3181.68
    8 -2 -3 3571.06
    8 2 -3 3251.72
    -8 2 3 3087.04
    -8 -2 3 2894.75
    8 2 -3 3322.75
    8 -2 -3 3780.96
    8 2 -3 3017.2
    8 -2 -3 2965.56
    -8 -2 3 3206.86
    -8 -2 3 2484.86
    -8 2 3 3026.85
    8 2 -2 1223.44
    8 2 -2 1381.13
    -8 2 2 1395.22
    8 -2 -2 1570.4
    -8 -2 2 1663.23
    -8 -2 2 1446.45
    8 2 -2 1197.75
    8 -2 -2 1501.19
    8 -2 -2 1442.37
    -8 -2 2 1426.41
    8 2 -2 1449.4
    8 2 -2 1401.54
    8 2 -2 1397.52
    -8 -2 2 1360.64
    -8 -2 2 1537.26
    8 2 -2 1339.3
    8 -2 -2 1875.97
    8 2 -2 1520.1
    -8 -2 2 1291.31
    -8 2 2 1368.59
    8 -2 -2 1686.53
    8 2 -2 1655.9
    8 2 -2 1358.77
    -8 -2 2 1446.99
    -8 -2 2 1717.45
    -8 2 2 1339.81
    8 2 -1 805.924
    -8 2 1 916.341
    8 -2 -1 1010.96
    -8 -2 1 873.57
    8 2 -1 870.368
    8 -2 -1 811.777
    8 -2 -1 851.188
    -8 -2 1 922.546
    8 2 -1 750.672
    -8 -2 1 779.309
    8 2 -1 823.171
    -8 -2 1 635.346
    8 2 -1 716.377
    8 -2 -1 897.988
    8 2 -1 889.573
    -8 -2 1 1093.52
    -8 2 1 694.369
    8 -2 -1 922.561
    8 2 -1 735.298
    8 2 -1 868.314
    -8 -2 1 866.503
    -8 -2 1 1126.74
    -8 2 1 894.649
    8 2 -1 970.231
    8 2 0 262.851
    8 -2 0 352.38
    -8 -2 0 328.669
    8 2 0 350.007
    8 -2 0 419.113
    -8 -2 0 316.379
    8 -2 0 337.138
    8 2 0 383.824
    -8 -2 0 286.475
    -8 -2 0 321.821
    8 2 0 246.21
    8 -2 0 420.325
    8 2 0 342.395
    -8 -2 0 359.748
    8 2 0 612.418
    8 -2 0 346.646
    8 -2 0 243.291
    8 2 0 553.458
    8 2 1 534.772
    8 -2 1 469.724
    8 -2 1 581.324
    -8 -2 -1 515.79
    8 2 1 526.82
    8 -2 1 516.309
    8 -2 1 563.15
    -8 -2 -1 558.294
    8 2 1 641.848
    -8 -2 -1 612.38
    8 2 1 480.233
    8 -2 1 433.953
    8 -2 1 543.085
    8 -2 1 484.819
    8 2 2 10753.4
    8 -2 2 11490.8
    8 -2 2 11824.6
    -8 -2 -2 9932.15
    8 2 2 11529.8
    8 2 2 10394.4
    -8 -2 -2 12148.2
    8 2 2 11623.3
    -8 -2 -2 11221.4
    8 2 2 11172.8
    8 -2 2 11605.6
    8 2 3 2759.13
    8 -2 3 3026.61
    8 -2 3 2894.21
    8 2 3 2939.35
    -8 -2 -3 2867.92
    8 2 3 2851.75
    -8 -2 -3 2827.68
    8 2 3 2682.93
    8 2 3 2913.74
    8 -2 3 2844.69
    8 -2 4 533.076
    8 -2 4 485.122
    8 2 4 496.911
    -8 -2 -4 573.901
    -8 -2 -4 511.759
    8 2 4 494.537
    8 -2 4 524.475
    -8 3 10 1183.48
    -8 3 10 1053.73
    8 3 -10 1214.46
    -8 -3 10 1078.14
    8 -3 -10 1114.55
    8 3 -10 970.311
    8 3 -10 1171.12
    -8 -3 10 1098.95
    -8 3 9 339.756
    -8 3 9 203.043
    -8 -3 9 181.34
    -8 -3 9 402.71
    -8 3 9 297.866
    -8 3 9 209.157
    8 3 -9 247.605
    -8 3 9 302.116
    -8 -3 9 274.831
    -8 -3 9 265.066
    8 3 -9 148.574
    8 -3 -9 267.902
    8 3 -9 229.985
    8 3 -9 149.982
    -8 3 9 153.594
    -8 -3 9 171.331
    -8 3 8 3681.15
    -8 -3 8 3639.79
    8 3 -8 3767.51
    -8 -3 8 3631.36
    -8 -3 8 3879.09
    -8 -3 8 4108.69
    8 -3 -8 3958.72
    8 3 -8 3537.81
    8 3 -8 3675.98
    -8 3 8 3471.76
    -8 -3 8 3532.22
    -8 3 7 18258.7
    8 -3 -7 18987.7
    -8 -3 7 18815.3
    -8 -3 7 17797.2
    8 3 -7 19526.3
    -8 -3 7 18933.3
    -8 -3 7 20232
    8 -3 -7 19087.6
    8 3 -7 17768.6
    8 -3 -7 18939.6
    8 3 -7 18999.4
    -8 3 7 18754
    -8 -3 7 17381.9
    8 -3 -7 17629.3
    8 -3 -6 10176.7
    -8 -3 6 9032.55
    -8 -3 6 9847.38
    8 3 -6 10416.5
    8 -3 -6 9155.85
    -8 -3 6 9758.65
    -8 -3 6 11195.9
    8 -3 -6 10139.5
    8 3 -6 9342.87
    8 -3 -6 10593.1
    8 3 -6 9974.31
    -8 3 6 9970.18
    -8 -3 6 8872.01
    8 -3 -6 10475.9
    8 -3 -6 9504.23
    8 -3 -5 1281.51
    -8 -3 5 1413.08
    -8 -3 5 1153.57
    8 3 -5 1082.56
    8 -3 -5 1161.86
    -8 -3 5 1206.27
    8 3 -5 1238.72
    -8 -3 5 1133.26
    8 -3 -5 1089.91
    8 3 -5 1095.8
    8 -3 -5 1218.32
    8 3 -5 1301.19
    8 3 -5 1128.22
    8 3 -5 1303.92
    -8 -3 5 1096.17
    -8 3 5 834.634
    8 -3 -5 1242.16
    8 -3 -5 1181.55
    -8 3 5 1607.31
    8 -3 -4 4485.94
    -8 -3 4 3847.48
    -8 -3 4 3567.21
    8 3 -4 4369.98
    8 -3 -4 3749.54
    -8 -3 4 3407.03
    8 3 -4 4229.18
    -8 -3 4 3664.9
    8 -3 -4 3550.1
    8 3 -4 4069.54
    8 -3 -4 4423.63
    8 3 -4 4600.71
    8 3 -4 4050.77
    -8 3 4 4209.14
    -8 -3 4 3077.6
    8 -3 -4 4455.36
    -8 3 4 3849.02
    8 3 -3 795.388
    8 -3 -3 921.967
    -8 -3 3 841.296
    -8 -3 3 791.978
    8 3 -3 964.209
    8 -3 -3 785.442
    -8 -3 3 573.27
    8 3 -3 993.647
    -8 -3 3 643.851
    8 -3 -3 810.552
    8 3 -3 604.919
    8 -3 -3 883.345
    8 3 -3 877.623
    8 3 -3 966.813
    -8 -3 3 288.934
    -8 3 3 910.475
    8 -3 -3 960.488
    -8 3 3 764.251
    8 3 -2 1428.33
    8 -3 -2 1532.4
    -8 -3 2 1316.71
    -8 -3 2 1241.52
    8 3 -2 1463.57
    8 -3 -2 1412.82
    -8 -3 2 1217.05
    8 3 -2 1591.44
    -8 -3 2 1301.76
    8 3 -2 1440.61
    8 -3 -2 1708.86
    8 3 -2 1511.74
    8 3 -2 1528.44
    8 -3 -2 1574.36
    8 -3 -2 1502.95
    8 3 -1 11446.4
    8 -3 -1 11716.5
    8 3 -1 11670.8
    -8 -3 1 11875.2
    8 -3 -1 11166.6
    -8 -3 1 11008.6
    8 3 -1 12137.8
    -8 -3 1 10259.7
    8 3 -1 11177.6
    8 -3 -1 11571.4
    8 3 -1 11935.7
    8 -3 -1 11789.6
    8 -3 -1 11423.7
    8 3 0 1292
    8 -3 0 1195.72
    8 3 0 1309.85
    8 -3 0 1325.03
    -8 -3 0 1274.26
    8 3 0 1531.82
    -8 -3 0 1249.98
    8 3 0 1256.2
    8 -3 0 1204.9
    8 3 0 1496.83
    8 -3 0 1281.91
    8 -3 0 1290.86
    8 3 1 2212.55
    8 -3 1 2455.89
    -8 -3 -1 2126.85
    8 3 1 2613.2
    -8 -3 -1 2389.85
    8 3 1 2160.61
    8 -3 1 2488.35
    -8 -3 -2 287.037
    8 3 2 410.574
    8 -3 2 448.74
    -8 -3 -2 346.437
    8 3 2 528.762
    -8 -3 -2 425.585
    8 3 2 477.359
    8 -3 2 493.759
    -8 -3 -3 401.544
    -8 4 7 2409.48
    -8 -4 7 2217.17
    8 4 -7 2176.83
    -8 -4 7 2248.99
    8 -4 -7 2120.6
    8 4 -7 2424.96
    8 4 -6 388.575
    -8 4 6 596.21
    8 -4 -6 687.674
    -8 -4 6 676.999
    8 4 -6 582.522
    8 4 -6 406.222
    -8 -4 6 645.957
    8 -4 -6 582.754
    8 -4 -6 585.626
    8 4 -6 686.772
    8 4 -6 377.283
    8 4 -5 676.094
    8 -4 -5 996.662
    -8 -4 5 716.252
    8 4 -5 979.271
    8 4 -5 912.761
    -8 -4 5 851.457
    8 -4 -5 697.523
    8 -4 -5 1011.14
    8 4 -5 1146.31
    8 4 -5 862.857
    8 4 -4 3333.34
    -8 -4 4 4437.39
    8 -4 -4 5789.3
    -8 -4 4 5107.09
    8 4 -4 5240.79
    -8 -4 4 4542.63
    8 4 -4 5207.2
    -8 -4 4 5125.9
    8 -4 -4 5892.18
    8 4 -4 6196.25
    8 4 -4 4011.89
    8 4 -4 5243.34
    8 4 -4 4077.54
    -8 -4 3 430.327
    8 -4 -3 521.625
    -8 -4 3 372.323
    8 4 -3 394.053
    -8 -4 3 414.459
    8 4 -3 485.528
    -8 -4 3 303.662
    8 -4 -3 576.343
    8 4 -3 524.192
    8 4 -3 450.756
    8 4 -3 113.864
    8 4 -3 82.7971
    -8 -4 2 2497.35
    8 -4 -2 2683.63
    8 4 -2 2286.99
    -8 -4 2 2532.03
    8 4 -2 3021.86
    8 -4 -2 2701.99
    8 4 -2 2912.07
    -8 -4 1 245.079
    8 -4 -1 216.773
    -8 -4 1 228.472
    8 4 -1 287.365
    8 -4 -1 218.672
    8 4 -1 244.539
    -8 -4 0 921.189
    -8 -4 0 826.44
    8 4 0 966.534
    -9 0 12 69.9284
    9 0 -12 60.5062
    -9 0 12 35.2402
    9 0 -12 144.85
    9 0 -12 104.972
    -9 0 11 3490.6
    9 0 -11 3619.59
    -9 0 11 3553.99
    9 0 -11 3501.13
    9 0 -11 3578.53
    -9 0 10 2471.84
    -9 0 10 2335.91
    9 0 -10 2259.12
    9 0 -10 2037.02
    -9 0 10 2544.59
    9 0 -10 2290.17
    9 0 -10 2374.8
    -9 0 9 798.445
    -9 0 9 819.63
    -9 0 9 796.27
    9 0 -9 965.541
    9 0 -9 1007.54
    -9 0 9 784.824
    9 0 -9 952.614
    9 0 -9 853.328
    -9 0 8 10377.7
    -9 0 8 10612.6
    -9 0 8 11589
    -9 0 8 9845.61
    -9 0 8 10030.5
    9 0 -8 11285.7
    9 0 -8 10451.1
    -9 0 8 10740.3
    9 0 -8 11440
    9 0 -8 11369.9
    -9 0 7 40.8625
    -9 0 7 56.7422
    -9 0 7 -5.68341
    -9 0 7 61.1684
    -9 0 7 91.6499
    -9 0 7 76.1352
    -9 0 7 -56.1424
    9 0 -7 132.85
    9 0 -7 -153.528
    -9 0 7 220.314
    -9 0 7 84.9955
    9 0 -7 90.8291
    9 0 -7 58.8714
    -9 0 6 218.337
    -9 0 6 36.9463
    9 0 -6 79.5619
    -9 0 6 217.864
    -9 0 6 209.032
    -9 0 6 200.763
    -9 0 6 199.779
    -9 0 6 182.443
    9 0 -6 105.373
    9 0 -6 207.407
    9 0 -6 111.706
    -9 0 6 357.81
    9 0 -6 110.788
    9 0 -6 156.17
    -9 0 5 1338.07
    9 0 -5 1340.41
    -9 0 5 1209.62
    9 0 -5 1016.95
    -9 0 5 1335.8
    -9 0 5 1360.9
    -9 0 5 1358.39
    -9 0 5 1308.43
    9 0 -5 1299.25
    -9 0 5 1122.44
    9 0 -5 1169.1
    9 0 -5 1119.62
    9 0 -5 1085.37
    -9 0 5 1540.61
    9 0 -5 1317.61
    9 0 -5 1228.48
    -9 0 4 2958.89
    9 0 -4 2730.68
    9 0 -4 2111.02
    -9 0 4 2750.9
    -9 0 4 2623.24
    -9 0 4 2868.37
    9 0 -4 2693.3
    -9 0 4 2280.06
    9 0 -4 2645.42
    9 0 -4 2798.05
    9 0 -4 2203.59
    -9 0 4 3200.36
    9 0 -4 2656.63
    -9 0 3 7305.5
    9 0 -3 6848.51
    9 0 -3 5544.48
    -9 0 3 7168.73
    -9 0 3 6896.62
    9 0 -3 6744.28
    -9 0 3 6992.15
    9 0 -3 6629.95
    -9 0 3 7457.4
    9 0 -3 6775.29
    9 0 -3 6810.18
    9 0 -3 6475.23
    9 0 -3 6152.86
    -9 0 3 6339.79
    9 0 -3 7006.16
    -9 0 2 31546
    9 0 -2 28141.5
    9 0 -2 24592.7
    -9 0 2 30218.1
    -9 0 2 30002.8
    9 0 -2 29880.8
    9 0 -2 29064.2
    -9 0 2 31534.1
    9 0 -2 29301.7
    9 0 -2 28309
    9 0 -2 26210.3
    -9 0 2 28117.5
    -9 0 1 49643.8
    9 0 -1 45239.1
    9 0 -1 40081.9
    -9 0 1 46945.6
    9 0 -1 46158.1
    -9 0 1 49451.9
    9 0 -1 44985.2
    9 0 -1 43772.2
    9 0 -1 43967.3
    -9 0 1 43569
    9 0 -1 43301.7
    -9 0 1 45241.7
    9 0 -1 41263.1
    -9 0 0 1580.11
    9 0 0 1517.28
    -9 0 0 1436.95
    9 0 0 1542.3
    -9 0 0 1745.9
    -9 0 0 1930.25
    9 0 0 1475.23
    9 0 1 33.9746
    -9 0 -1 -7.08238
    9 0 1 59.8714
    -9 0 -1 18.2221
    -9 0 -1 32.2212
    9 0 1 34.4822
    9 0 2 41.6371
    -9 0 -2 83.7767
    9 0 2 43.6694
    -9 0 -2 90.5309
    9 0 2 13.5245
    9 0 3 1601
    9 0 3 1638.19
    -9 0 -3 1735.59
    9 0 3 1546.8
    -9 0 -3 1467.21
    -9 0 -3 1727.25
    -9 0 -3 1949.56
    -9 -1 12 5168.33
    -9 1 12 4822.4
    9 1 -12 4897.61
    -9 -1 12 5189.45
    -9 1 12 5566.14
    9 -1 -12 5782.8
    9 1 -12 5676.61
    -9 1 11 331.621
    -9 -1 11 198.527
    -9 -1 11 267.464
    -9 1 11 301.399
    9 -1 -11 322.467
    9 1 -11 349.05
    9 1 -11 290.525
    -9 -1 11 340.396
    -9 1 11 360.614
    9 -1 -11 290.226
    9 1 -11 351.939
    -9 1 10 553.711
    -9 -1 10 568.589
    -9 -1 10 500.13
    -9 1 10 542.993
    -9 -1 10 516.847
    -9 1 10 506.669
    9 -1 -10 541.997
    9 1 -10 473.307
    -9 -1 10 618.354
    9 1 -10 542.599
    9 1 -10 587.743
    -9 1 10 673.803
    -9 -1 10 501.992
    9 1 -10 418.169
    9 -1 -10 495.614
    9 1 -10 573.045
    -9 1 9 6083.72
    -9 1 9 5870.75
    -9 -1 9 6373.68
    -9 -1 9 6136.13
    -9 1 9 5895.33
    -9 -1 9 6169.21
    -9 1 9 5476.18
    -9 1 9 5346.43
    9 -1 -9 6261.29
    9 1 -9 6411.13
    -9 -1 9 6333.24
    9 1 -9 6110.07
    9 1 -9 5967.61
    -9 -1 9 5941.81
    -9 1 9 6331.75
    9 1 -9 5443.94
    9 -1 -9 6081.57
    9 -1 -9 5798.58
    9 1 -9 5824.2
    -9 1 8 1804.37
    -9 -1 8 1560.86
    -9 -1 8 1708.15
    -9 -1 8 1802.6
    -9 1 8 1937.94
    -9 -1 8 1587.08
    -9 1 8 1641.3
    9 -1 -8 1764.71
    9 1 -8 1898.73
    -9 -1 8 1838.26
    9 -1 -8 1496.38
    9 1 -8 1747.67
    9 1 -8 1837.46
    -9 -1 8 1724.26
    -9 1 8 1797.91
    9 1 -8 1509.92
    9 -1 -8 1761.67
    9 -1 -8 1675.58
    9 1 -8 1785.56
    -9 1 7 8666.3
    -9 -1 7 7541.56
    -9 -1 7 9148.12
    -9 -1 7 8378.14
    -9 1 7 8814.09
    -9 -1 7 7511.67
    9 -1 -7 7951.32
    -9 1 7 8339.57
    9 -1 -7 8261.64
    9 1 -7 8646.6
    -9 -1 7 9376.45
    9 -1 -7 7195.64
    9 1 -7 8514.43
    -9 -1 7 7499.32
    9 1 -7 8617.78
    -9 1 7 7651.85
    -9 -1 7 7768.65
    -9 1 7 8565.96
    9 -1 -7 8215.74
    -9 -1 7 7799.33
    9 -1 -7 8111.23
    9 1 -7 8309.84
    -9 -1 6 164.867
    -9 1 6 205.032
    9 -1 -6 125.415
    -9 -1 6 270.805
    -9 -1 6 322.547
    -9 -1 6 285.257
    -9 1 6 260.642
    9 1 -6 270.225
    -9 -1 6 220.845
    9 -1 -6 189.042
    -9 1 6 241.028
    -9 1 6 205.389
    9 -1 -6 220.008
    9 1 -6 176.547
    -9 -1 6 305.492
    9 -1 -6 162.146
    9 1 -6 201.091
    9 -1 -6 233.003
    -9 -1 6 286.626
    -9 1 6 148.591
    9 -1 -6 245.287
    -9 -1 6 -173.143
    9 1 -6 212.758
    -9 -1 5 4053.99
    -9 1 5 3800.96
    9 -1 -5 3741.43
    -9 -1 5 4155.13
    -9 -1 5 4225.84
    -9 -1 5 4362.66
    -9 1 5 4512.96
    9 1 -5 3783.13
    -9 -1 5 4184.58
    9 -1 -5 4034.35
    -9 1 5 3838.91
    9 -1 -5 4046.64
    9 1 -5 3985.94
    -9 -1 5 4591.2
    9 1 -5 4002.38
    9 -1 -5 3983.23
    -9 -1 5 3693.22
    -9 1 5 3587.54
    9 1 -5 3771.21
    9 -1 -5 4279.21
    -9 -1 5 3480.12
    -9 1 5 3111.82
    9 1 -5 4016.63
    -9 -1 4 6461.67
    9 1 -4 6512.5
    -9 1 4 6058.24
    9 -1 -4 6299.85
    -9 -1 4 6918.92
    -9 1 4 7330.95
    -9 -1 4 6619.47
    -9 -1 4 6718.98
    -9 1 4 7296.91
    9 1 -4 6811.57
    -9 -1 4 7050.11
    9 -1 -4 6616.51
    9 1 -4 6552.21
    -9 1 4 6254.07
    9 -1 -4 6469.02
    9 1 -4 6713.4
    -9 -1 4 7024.54
    -9 -1 4 6823.05
    9 1 -4 6865.1
    9 -1 -4 6416.83
    -9 -1 4 6297.86
    -9 1 4 6288.92
    9 -1 -4 6521.23
    9 1 -4 6194.91
    9 1 -4 6244.84
    9 -1 -4 6518.72
    -9 -1 4 6930.79
    9 1 -4 5966
    -9 -1 3 12133.8
    9 1 -3 11007.6
    9 -1 -3 10992.1
    -9 -1 3 12545.1
    -9 1 3 13491.9
    -9 1 3 12142.9
    -9 -1 3 11345.4
    -9 -1 3 11270.1
    -9 1 3 11503.2
    9 1 -3 11528.9
    9 -1 -3 11454.3
    -9 -1 3 12077.8
    9 -1 -3 11903.3
    9 1 -3 11651.3
    -9 1 3 10669.4
    9 -1 -3 11574.2
    9 1 -3 12077.9
    -9 -1 3 12234.8
    -9 -1 3 12260.1
    9 1 -3 11513
    9 -1 -3 11771
    -9 -1 3 10696.8
    -9 1 3 11564.4
    9 -1 -3 11474.9
    9 1 -3 11834.3
    9 1 -3 11140.8
    9 -1 -3 11423.8
    -9 -1 3 11005.8
    -9 -1 3 11662.6
    9 1 -3 10972.6
    -9 -1 2 22085.4
    9 1 -2 20489
    -9 1 2 23359.3
    -9 -1 2 21861.6
    9 -1 -2 20822.1
    -9 1 2 21414.6
    9 1 -2 20738
    9 -1 -2 20308.9
    9 -1 -2 21177.7
    -9 -1 2 22258.5
    9 1 -2 21491.3
    -9 -1 2 21903.3
    9 -1 -2 20257.8
    9 1 -2 22060.8
    -9 -1 2 22300.2
    9 1 -2 21017.8
    9 -1 -2 21297.5
    -9 -1 2 19731.4
    -9 1 2 19770.3
    9 1 -2 19885.3
    9 1 -2 19718.2
    -9 -1 2 20048.7
    9 1 -2 19832.8
    -9 1 1 664.038
    9 1 -1 592.161
    9 -1 -1 526.248
    -9 1 1 631.586
    9 1 -1 597.575
    9 -1 -1 637.013
    -9 -1 1 805.841
    -9 1 1 647.316
    9 -1 -1 677.256
    9 1 -1 579.197
    -9 -1 1 562.353
    9 -1 -1 600.628
    9 1 -1 591.337
    -9 -1 1 669.172
    9 1 -1 585.043
    9 -1 -1 517.642
    -9 -1 1 186.719
    -9 1 1 89.8589
    9 1 -1 358.758
    -9 -1 1 1371.69
    9 -1 -1 548.562
    9 1 -1 946.01
    -9 1 0 395.652
    9 1 0 244.137
    9 -1 0 273.39
    -9 -1 0 219.922
    9 -1 0 239.335
    -9 -1 0 223.766
    -9 1 0 219.853
    9 -1 0 260.302
    9 1 0 229.061
    -9 -1 0 453.433
    -9 -1 0 277.254
    9 1 0 250.85
    9 -1 0 311.27
    9 -1 0 264.978
    -9 1 -1 1063.83
    9 -1 1 1118.93
    9 1 1 1067.75
    9 -1 1 1151.25
    9 -1 1 1029.94
    9 1 1 995.459
    -9 -1 -1 892.579
    -9 1 -1 896.211
    -9 -1 -1 1282.21
    9 -1 1 902.698
    -9 -1 -1 1039.99
    -9 1 -1 1099.45
    9 1 1 1025.38
    9 -1 1 859.304
    9 -1 1 1046.52
    9 1 2 373.355
    9 -1 2 520.237
    9 -1 2 334.238
    -9 -1 -2 448.377
    -9 1 -2 423.463
    9 -1 2 385.149
    9 1 2 453.512
    -9 -1 -2 381.839
    -9 1 -2 411.32
    9 1 2 412.892
    -9 -1 -2 440.089
    9 -1 2 404.669
    9 1 3 3591.79
    9 -1 3 3984.39
    -9 1 -3 3831.16
    9 -1 3 3577.95
    9 1 3 3605.69
    -9 -1 -3 3516.28
    -9 -1 -3 3899.91
    -9 2 11 1024.46
    -9 -2 11 835.768
    9 2 -11 1049.14
    -9 -2 11 971.001
    -9 2 11 997.545
    9 -2 -11 884.479
    9 2 -11 902.178
    -9 2 10 2114.63
    -9 -2 10 1682.58
    -9 -2 10 1624.04
    -9 2 10 2025.76
    -9 -2 10 1629.35
    -9 2 10 1592.43
    -9 2 10 1849.66
    9 2 -10 1543.41
    -9 -2 10 1793.74
    -9 -2 10 1569.56
    9 -2 -10 1632.3
    9 2 -10 1933.33
    9 2 -10 1735.93
    -9 -2 10 1756.63
    -9 2 10 2251.23
    9 -2 -10 1866.32
    9 2 -10 1839.75
    -9 2 9 1365.27
    -9 -2 9 1098.08
    -9 -2 9 1018.98
    -9 2 9 1297.12
    -9 -2 9 1020.28
    -9 2 9 941.5
    9 2 -9 1130.84
    -9 2 9 1190.61
    9 2 -9 1193.56
    -9 -2 9 1269.23
    -9 -2 9 1057.52
    9 -2 -9 1088.27
    9 2 -9 1246.71
    9 2 -9 1173.86
    -9 -2 9 1223.24
    9 -2 -9 1329.84
    9 2 -9 1036.64
    -9 2 8 7812.35
    -9 -2 8 6975.23
    -9 -2 8 6987.66
    -9 2 8 7961.06
    -9 -2 8 6515.02
    9 2 -8 6880.81
    -9 2 8 7509.39
    9 2 -8 6440.69
    -9 -2 8 7363.4
    -9 -2 8 7502.13
    9 -2 -8 6699.58
    9 2 -8 7016.14
    9 2 -8 6749.41
    -9 -2 8 6487.35
    9 -2 -8 6980.38
    9 2 -8 6514.78
    -9 2 7 1738.74
    9 -2 -7 1434.41
    -9 -2 7 1323.07
    -9 -2 7 1296.53
    -9 -2 7 1520.97
    -9 2 7 1782.5
    -9 -2 7 1395.06
    9 2 -7 1512.7
    -9 2 7 1554.32
    9 2 -7 1402.74
    -9 -2 7 1649.1
    -9 -2 7 1634.09
    9 -2 -7 1488.55
    9 2 -7 1414.83
    9 -2 -7 1345.71
    9 2 -7 1560.49
    -9 -2 7 1391.45
    9 -2 -7 1664.03
    9 2 -7 1445.34
    -9 2 6 2465.67
    9 -2 -6 2348.27
    -9 -2 6 2368.96
    -9 -2 6 2285.57
    -9 -2 6 2633.89
    -9 2 6 2614.73
    9 2 -6 2331.22
    -9 -2 6 2310.85
    -9 2 6 2689.09
    9 2 -6 2040.78
    -9 -2 6 2606.05
    9 -2 -6 2280.66
    9 2 -6 2344.65
    9 -2 -6 2385.75
    9 2 -6 2299.34
    -9 -2 6 2228.21
    -9 2 6 2176.97
    9 -2 -6 2304.82
    -9 -2 6 1410.29
    -9 2 6 1553.34
    9 2 -6 2127.71
    -9 2 5 126.375
    9 -2 -5 135.674
    -9 -2 5 140.179
    -9 -2 5 59.5317
    -9 -2 5 111.246
    -9 2 5 210.175
    9 2 -5 103.062
    -9 -2 5 102.361
    -9 2 5 221.414
    9 2 -5 117.686
    -9 -2 5 257.516
    9 2 -5 92.2623
    9 -2 -5 103.375
    9 -2 -5 110.134
    9 2 -5 77.1313
    -9 -2 5 277.133
    -9 2 5 163.872
    9 -2 -5 152.674
    9 -2 -5 130.014
    -9 -2 5 -93.4724
    -9 2 5 173.333
    9 2 -4 2498.19
    9 -2 -4 2445.24
    -9 -2 4 2577.5
    -9 -2 4 2127.27
    -9 2 4 2505.64
    9 2 -4 2244.73
    9 -2 -4 2172.66
    9 -2 -4 2403.98
    -9 -2 4 2332.41
    9 2 -4 2418.69
    -9 2 4 2386.4
    9 2 -4 2286.32
    -9 -2 4 2356.37
    9 2 -4 2457.14
    9 -2 -4 2264.03
    9 2 -4 2173.83
    -9 -2 4 2222.75
    -9 2 4 1747.04
    9 -2 -4 2341.95
    9 -2 -4 2194.65
    -9 -2 4 1957.9
    -9 2 4 1853.25
    9 2 -3 3892.47
    9 -2 -3 3849.48
    -9 -2 3 3971.13
    -9 -2 3 3070.21
    -9 2 3 4139.04
    9 2 -3 3920.48
    9 -2 -3 3509.97
    9 -2 -3 3797.52
    -9 -2 3 3442.19
    9 2 -3 3665.31
    -9 2 3 3958.14
    9 2 -3 3337.9
    -9 -2 3 3583.44
    -9 -2 3 3413.91
    9 2 -3 3974.39
    9 -2 -3 3971.82
    9 2 -3 4465.1
    -9 -2 3 3296.21
    -9 2 3 3174.84
    9 -2 -3 3975.47
    -9 -2 3 3612.81
    -9 2 3 3272.38
    9 2 -2 1475.87
    9 -2 -2 1403.37
    -9 2 2 1517.22
    -9 -2 2 1509.45
    9 2 -2 1500.37
    9 -2 -2 1322.79
    9 -2 -2 1350.81
    -9 -2 2 1491.06
    9 2 -2 1446.48
    9 2 -2 1490.5
    -9 -2 2 1552.08
    9 2 -2 1422.22
    9 -2 -2 1483.14
    -9 -2 2 995.137
    9 -2 -2 1517.08
    9 2 -1 3805.02
    9 -2 -1 3462.55
    -9 -2 1 3958.53
    9 2 -1 3642.34
    9 -2 -1 3569.37
    9 -2 -1 3788.42
    -9 -2 1 3596.3
    -9 -2 1 3770.75
    9 2 -1 3454.16
    9 -2 -1 3520.71
    9 -2 -1 3553.2
    9 -2 -1 3340.88
    -9 2 0 853.731
    9 2 0 957.892
    9 -2 0 812.924
    9 -2 0 945.252
    -9 -2 0 936.762
    9 -2 0 971.145
    -9 -2 0 848.144
    -9 2 0 1001.6
    -9 -2 0 1076.75
    9 2 0 1018.98
    9 -2 0 956.74
    9 2 0 1081.16
    9 -2 0 962.333
    9 2 1 38.9724
    9 -2 1 66.8207
    9 -2 1 105.647
    -9 -2 -1 -5.92447
    -9 -2 -1 84.6617
    -9 2 -1 -13.9808
    9 2 1 64.5088
    9 -2 1 82.2671
    9 2 1 44.4938
    9 -2 1 30.5797
    9 2 2 2015.18
    9 -2 2 1604.16
    9 -2 2 2053.38
    -9 2 -2 2145.3
    -9 -2 -2 2048.42
    9 2 2 2012.34
    9 2 2 1441.92
    9 -2 2 2105.46
    -9 3 9 1918
    -9 -3 9 1327.12
    -9 3 9 2084.33
    9 3 -9 1344.89
    -9 3 9 1804.71
    -9 -3 9 1213.11
    9 -3 -9 1555.62
    9 3 -9 1391.92
    -9 -3 9 1365.83
    -9 3 8 4354.9
    -9 -3 8 3658.42
    -9 3 8 4726.08
    9 3 -8 3860.24
    9 -3 -8 2715.47
    -9 3 8 4599.88
    -9 -3 8 3712.39
    9 -3 -8 3741.38
    9 3 -8 3221.41
    9 3 -8 3501.77
    -9 -3 8 3085.52
    -9 3 7 5028.78
    9 -3 -7 3954.02
    -9 -3 7 4719.86
    -9 3 7 5574.84
    9 3 -7 5020.38
    9 -3 -7 3792.88
    -9 3 7 5349.45
    -9 -3 7 4609.52
    9 -3 -7 4401.2
    9 3 -7 4114.91
    9 -3 -7 4072.6
    9 3 -7 4659.61
    -9 3 6 3466.92
    9 -3 -6 3013.55
    -9 -3 6 3083.75
    -9 -3 6 3187.76
    -9 3 6 4003.89
    9 3 -6 3489.46
    9 -3 -6 2900.33
    -9 3 6 4046.8
    -9 -3 6 3424.46
    9 -3 -6 3120.1
    9 3 -6 2979.43
    9 -3 -6 3234.24
    9 3 -6 3485.9
    9 3 -5 1303.92
    9 -3 -5 1407.53
    -9 -3 5 1458.23
    -9 -3 5 1167.18
    -9 3 5 1515.36
    9 3 -5 1576.01
    9 -3 -5 1349.7
    -9 -3 5 1200.07
    -9 3 5 1799.27
    -9 -3 5 1367.05
    9 3 -5 1314.65
    9 -3 -5 1352.1
    9 3 -5 1481.88
    9 -3 -5 1243.65
    9 3 -4 1246.1
    9 -3 -4 1085.1
    -9 -3 4 1092.48
    -9 -3 4 1222.65
    -9 3 4 1240.34
    9 3 -4 1373.66
    9 -3 -4 1101.03
    -9 -3 4 1053.01
    -9 3 4 1426.34
    -9 -3 4 1070.15
    9 3 -4 1090.05
    9 -3 -4 1194.17
    9 3 -4 1374.08
    9 -3 -4 1141.19
    9 3 -3 9033.67
    9 -3 -3 8592.07
    -9 -3 3 9132.64
    -9 -3 3 7568.65
    -9 3 3 8729.43
    9 3 -3 9097.51
    9 -3 -3 8458.62
    -9 -3 3 8224.97
    -9 -3 3 7804.32
    9 3 -3 8222.02
    9 -3 -3 9021.82
    9 -3 -3 8309.65
    9 -3 -3 8305.3
    9 3 -2 2171.68
    9 -3 -2 2118.85
    -9 -3 2 2262.47
    9 3 -2 2341.91
    9 -3 -2 2187.24
    -9 -3 2 2162.3
    9 3 -2 1931.31
    9 -3 -2 2240.57
    9 -3 -2 2115.06
    9 -3 -2 2243.59
    9 3 -1 2446.34
    9 -3 -1 2092.59
    9 3 -1 2448.72
    9 -3 -1 2424.69
    -9 -3 1 2317.15
    -9 -3 1 2063.47
    9 3 -1 2232.44
    9 -3 -1 2092.52
    9 -3 -1 2523.72
    9 3 0 602.237
    -9 -3 0 510.989
    9 -3 0 707.705
    -9 -3 0 601.234
    -9 -3 0 592.651
    9 3 0 766.821
    9 -3 0 662.848
    10 0 -11 7529.53
    -10 0 11 7089.49
    10 0 -11 7079.94
    -10 0 10 6447.81
    -10 0 10 6014.77
    -10 0 10 5255.93
    10 0 -10 5296.89
    10 0 -10 6684.43
    -10 0 10 5862.4
    -10 0 10 5922.8
    10 0 -10 5834.23
    10 0 -10 6358.27
    -10 0 9 98.3607
    -10 0 9 143.667
    -10 0 9 162.296
    10 0 -9 174.194
    10 0 -9 128.645
    -10 0 9 170.806
    10 0 -9 124.283
    10 0 -9 106.584
    -10 0 8 11467.2
    -10 0 8 13092.5
    -10 0 8 12833.5
    10 0 -8 12546.1
    10 0 -8 12592.7
    10 0 -8 12803.7
    10 0 -8 12221.2
    -10 0 7 1078.51
    -10 0 7 1184.8
    -10 0 7 1220.68
    -10 0 7 1305.99
    -10 0 7 1094.57
    10 0 -7 1219.6
    10 0 -7 1180.46
    10 0 -7 1187.6
    10 0 -7 1106.4
    -10 0 6 255.175
    -10 0 6 288.804
    -10 0 6 205.333
    -10 0 6 268.096
    -10 0 6 207.091
    10 0 -6 174.996
    10 0 -6 147.404
    10 0 -6 161.946
    -10 0 6 141.829
    10 0 -6 212.28
    -10 0 6 280.466
    -10 0 5 1129.55
    -10 0 5 1115.48
    -10 0 5 1084.44
    -10 0 5 1057.5
    10 0 -5 1006.82
    -10 0 5 977.919
    10 0 -5 1192.34
    10 0 -5 1107.89
    10 0 -5 1116.91
    10 0 -5 753.62
    -10 0 5 564.393
    10 0 -5 852.648
    -10 0 4 9174.24
    10 0 -4 8492.76
    10 0 -4 6549.96
    -10 0 4 9553.77
    -10 0 4 8161.39
    10 0 -4 7879.19
    -10 0 4 9059.29
    10 0 -4 8703.31
    10 0 -4 8438.46
    10 0 -4 8388.42
    10 0 -4 7182.55
    -10 0 4 7571.37
    -10 0 4 9012.75
    -10 0 3 45935.8
    10 0 -3 43173.6
    -10 0 3 45351.9
    10 0 -3 43544.2
    -10 0 3 47406.4
    -10 0 3 43261.8
    10 0 -3 42394.5
    10 0 -3 42553.5
    10 0 -3 38714.2
    -10 0 2 6115.74
    10 0 -2 5873.67
    -10 0 2 5953.3
    10 0 -2 5769.57
    -10 0 2 6425.68
    -10 0 2 6139.24
    10 0 -2 5812
    -10 0 2 6683.89
    10 0 -2 5726.42
    -10 0 1 2782.11
    10 0 -1 2791.79
    10 0 -1 2859.66
    -10 0 1 2797.82
    -10 0 1 3067.65
    -10 0 1 3157.34
    10 0 -1 2880.2
    10 0 0 2400.25
    10 0 0 2266.82
    -10 0 0 2297.21
    -10 0 0 2776.94
    -10 0 0 2710.73
    10 0 0 2332.7
    10 0 1 41.3082
    -10 0 -1 -11.5741
    10 0 1 24.7209
    -10 0 -1 55.4525
    -10 1 11 3717.08
    10 -1 -11 3557.73
    10 1 -11 3548.55
    -10 -1 10 704.795
    -10 -1 10 630.803
    -10 1 10 718.651
    -10 -1 10 545.367
    10 -1 -10 492.228
    10 1 -10 606.709
    -10 -1 10 641.58
    10 1 -10 602.204
    -10 -1 10 559.578
    -10 1 10 601.54
    10 -1 -10 709.128
    10 1 -10 683.156
    -10 1 9 3460.86
    -10 1 9 3537.26
    -10 -1 9 3437.34
    -10 -1 9 3631.96
    -10 1 9 3660.42
    -10 -1 9 2859.38
    10 -1 -9 3298.46
    10 1 -9 3852.99
    -10 -1 9 3581.27
    10 1 -9 3419.4
    -10 -1 9 2869.79
    -10 1 9 3265
    10 -1 -9 3641.55
    10 1 -9 3564.9
    10 1 -8 5321.57
    -10 1 8 5832.45
    -10 1 8 5687.7
    -10 -1 8 5771.12
    -10 -1 8 5865.59
    -10 1 8 5985.2
    -10 1 8 5300.55
    10 -1 -8 5510.53
    10 1 -8 5999.74
    -10 -1 8 5981.29
    10 1 -8 5801.81
    10 -1 -8 5828.78
    10 1 -8 5662.15
    -10 1 7 8532.94
    10 1 -7 8606.91
    -10 1 7 8459.56
    10 -1 -7 6408.85
    -10 -1 7 8369.7
    -10 1 7 8889.32
    -10 -1 7 9154.01
    -10 -1 7 9577.37
    -10 1 7 9549.57
    -10 1 7 8059.53
    10 -1 -7 8252.29
    10 1 -7 9298.64
    -10 1 7 8596.94
    10 -1 -7 8751.87
    10 1 -7 9467.12
    -10 -1 7 10259.5
    10 1 -7 8855.51
    10 -1 -7 6929.22
    10 -1 -7 8986.18
    -10 1 6 794.941
    10 1 -6 669.239
    -10 1 6 695.083
    10 -1 -6 524.254
    -10 1 6 786.792
    -10 -1 6 702.684
    -10 -1 6 719.915
    -10 -1 6 794.962
    10 1 -6 636.072
    -10 1 6 646.115
    -10 -1 6 795.399
    10 -1 -6 741.72
    -10 1 6 707.545
    10 1 -6 713.74
    -10 1 6 638.071
    10 -1 -6 830.952
    10 1 -6 758.041
    -10 -1 6 790.657
    10 1 -6 760.991
    10 -1 -6 534.888
    10 -1 -6 667.898
    -10 1 5 2618.45
    10 1 -5 2201.98
    10 -1 -5 1995.17
    -10 -1 5 2623.62
    -10 1 5 2532.78
    -10 -1 5 2399.03
    -10 -1 5 2529.77
    10 1 -5 2564.15
    -10 1 5 2318.96
    10 -1 -5 2093.62
    -10 -1 5 2440.37
    10 -1 -5 2635.29
    -10 1 5 2455.76
    10 1 -5 2301.45
    -10 1 5 2249.97
    10 -1 -5 2249.21
    10 1 -5 2555.69
    -10 -1 5 2615.86
    10 1 -5 2361.87
    10 -1 -5 2072.75
    10 -1 -5 2429.72
    -10 1 4 1243.43
    10 1 -4 1006.04
    10 -1 -4 969.536
    -10 -1 4 1050.71
    -10 1 4 1085.65
    -10 -1 4 958.042
    10 1 -4 1250.38
    -10 1 4 1099.34
    10 -1 -4 932.79
    -10 -1 4 1201.93
    10 -1 -4 1223.99
    -10 1 4 1097.02
    10 1 -4 978.953
    -10 1 4 974.494
    10 -1 -4 1093.08
    10 1 -4 1047.21
    -10 -1 4 1036.22
    -10 -1 4 1055.88
    10 1 -4 1074.34
    10 -1 -4 993.611
    -10 1 3 1293.06
    10 1 -3 1388.16
    10 -1 -3 1039.78
    -10 1 3 1387.52
    10 1 -3 1389.09
    10 -1 -3 1244.84
    10 -1 -3 1229.55
    -10 -1 3 1404.9
    10 1 -3 1321.49
    -10 1 3 1366.68
    10 -1 -3 1221.25
    10 1 -3 1453.91
    -10 -1 3 1383.31
    10 1 -3 1228.15
    10 -1 -3 1127.09
    -10 1 2 3641.47
    10 1 -2 3598.17
    10 -1 -2 3231.41
    -10 1 2 3487.84
    -10 -1 2 4250.39
    10 -1 -2 3439.92
    10 -1 -2 3628.71
    -10 -1 2 3752.85
    10 1 -2 3473.03
    -10 1 2 3842.97
    -10 -1 2 3559.1
    10 1 -2 3680.42
    -10 -1 2 3656.87
    10 1 -2 3443.53
    10 -1 -2 3463.67
    10 -1 -2 3248.91
    -10 1 1 8219.8
    10 1 -1 8446.88
    10 -1 -1 7003.82
    -10 -1 1 8428.34
    10 -1 -1 7978.18
    10 -1 -1 8104.44
    10 1 -1 7966.25
    -10 -1 1 8657.13
    -10 1 1 8473.24
    -10 -1 1 8963.76
    -10 -1 1 9057.92
    -10 1 1 9833.48
    10 1 -1 8492.64
    10 -1 -1 7593.14
    10 -1 -1 7989.75
    10 1 0 4681.31
    10 -1 0 4523.19
    10 -1 0 4671.71
    10 1 0 4002.78
    -10 -1 0 4369.86
    -10 1 0 3946.61
    -10 -1 0 4876.03
    -10 1 0 5162.54
    10 -1 0 3964.74
    10 1 0 4336.99
    -10 -1 0 5524.58
    -10 1 0 5079.7
    10 1 0 4819.1
    10 -1 0 4359.21
    -10 1 0 4049.94
    10 1 1 2557.01
    10 -1 1 2241.05
    -10 1 -1 2939.31
    10 -1 1 2112.9
    10 1 1 2495.82
    -10 -1 -1 2631.55
    -10 1 -1 2264.2
    10 1 1 2614.41
    10 2 -10 839.203
    10 2 -10 1321.18
    10 2 -9 4670.31
    -10 2 9 5013.33
    -10 2 9 5274.1
    -10 -2 9 4918.46
    -10 2 9 5653.85
    -10 2 9 5089.63
    -10 -2 9 5269.94
    10 2 -9 4913.19
    10 -2 -9 5474.03
    10 2 -8 235.646
    -10 2 8 169.275
    -10 2 8 293.079
    -10 -2 8 186.534
    -10 2 8 309.652
    10 2 -8 -22.4229
    10 -2 -8 189.133
    -10 2 8 225.638
    10 2 -8 121.537
    -10 -2 8 134.286
    10 2 -8 203.491
    10 -2 -8 239.938
    10 2 -7 4927.75
    -10 2 7 4851.66
    10 -2 -7 3745.35
    -10 2 7 5633.51
    -10 -2 7 4581.69
    -10 -2 7 5118
    -10 2 7 5581.81
    10 2 -7 4624.02
    10 -2 -7 4522.82
    -10 2 7 4762.11
    10 2 -7 4869.01
    -10 2 7 5138.04
    10 2 -7 4512.84
    -10 -2 7 5001.74
    10 2 -7 4909.65
    10 -2 -7 3936.9
    10 -2 -7 4784.75
    10 2 -6 1137.77
    -10 2 6 860.581
    10 -2 -6 759.449
    -10 2 6 1294.79
    -10 -2 6 934.503
    -10 -2 6 986.123
    -10 2 6 1164.88
    10 2 -6 1053.1
    10 -2 -6 899.072
    -10 -2 6 851.031
    10 2 -6 1067.76
    -10 2 6 1097.71
    10 2 -6 905.406
    -10 -2 6 947.704
    10 2 -6 1099.67
    10 -2 -6 882.882
    10 -2 -6 1069.35
    10 2 -5 86.0326
    10 -2 -5 56.6613
    -10 2 5 80.6997
    -10 -2 5 111.879
    -10 -2 5 70.1959
    -10 2 5 84.2404
    10 2 -5 148.813
    10 -2 -5 72.963
    -10 -2 5 148.829
    10 2 -5 84.4938
    -10 2 5 63.6307
    10 2 -5 24.5156
    -10 -2 5 122.51
    10 2 -5 95.9434
    10 -2 -5 58.9908
    10 2 -4 3923
    10 -2 -4 3626.56
    -10 2 4 4287.02
    -10 -2 4 4125.3
    -10 -2 4 3713.53
    10 2 -4 4013.11
    -10 2 4 3577.64
    10 -2 -4 3713.89
    -10 -2 4 3945.17
    10 2 -4 3726.88
    -10 2 4 3402.23
    10 2 -4 3664.43
    -10 -2 4 3487.77
    10 2 -4 4028.87
    10 -2 -4 3559.47
    10 2 -3 5645.54
    10 -2 -3 4831.91
    -10 2 3 5385.07
    -10 -2 3 5912.57
    10 2 -3 5591
    10 -2 -3 5311.42
    10 -2 -3 5026.9
    -10 -2 3 5485.33
    10 2 -3 4878.67
    -10 2 3 6087.82
    10 2 -3 5475.66
    10 -2 -3 5105.98
    10 -2 -3 5265.03
    -10 2 2 3890.4
    10 2 -2 3782.64
    10 -2 -2 3421.71
    -10 -2 2 4006.28
    10 2 -2 3821.32
    10 -2 -2 3608.26
    10 -2 -2 3509.33
    -10 -2 2 3516.5
    -10 2 2 4204.13
    -10 -2 2 3281.82
    10 2 -2 3854.92
    10 -2 -2 3465.75
    10 -2 -2 3498.29
    -10 2 1 4211.4
    10 2 -1 4637.89
    10 -2 -1 3635.67
    -10 -2 1 4469.99
    10 -2 -1 4422.13
    -10 -2 1 4363.89
    -10 2 1 4255.3
    -10 -2 1 4391.29
    10 2 -1 4721.6
    10 -2 -1 3838.84
    10 -2 -1 4513.3
    10 2 0 5191.57
    10 -2 0 5172.25
    -10 -2 0 5050.09
    10 2 0 5274.93
    10 -2 0 5082.99
    10 3 -7 8042.78
    -10 3 7 8950.76
    -10 -3 7 6439.04
    -10 3 7 8336.45
    -10 3 7 8433.75
    -10 -3 7 6713.34
    10 3 -6 1518.82
    -10 3 6 1738.96
    -10 -3 6 1406.93
    -10 3 6 1492.16
    10 3 -6 1533.1
    10 -3 -6 1392.42
    -10 3 6 1527.23
    -10 3 6 1470.48
    -10 -3 6 1504.61
    10 3 -6 1278.75
    10 -3 -6 1232.81
    10 3 -5 597.966
    10 -3 -5 535.761
    -10 3 5 612.386
    -10 -3 5 447.718
    10 3 -5 660.676
    10 -3 -5 640.356
    -10 -3 5 543.904
    10 3 -5 474.879
    10 -3 -5 454.373
    10 -3 -5 612.822
    10 3 -4 87.7801
    -10 -3 4 50.5615
    10 -3 -4 77.47
    10 3 -4 120.507
    10 -3 -4 116.205
    -10 -3 4 109.999
    10 3 -4 72.617
    10 -3 -4 66.0849
    10 -3 -4 138.436
    -10 3 3 478.17
    10 3 -3 533.31
    -10 -3 3 483.064
    10 -3 -3 543.382
    10 3 -3 601.507
    10 -3 -3 632.358
    -10 -3 3 547.042
    -10 3 3 650.662
    10 -3 -3 590.676
    10 -3 -3 679.079
    -11 0 9 27.1516
    -11 0 9 77.1499
    11 0 -9 29.4279
    11 0 -9 11.1192
    -11 0 9 17.2496
    11 0 -9 55.2062
    -11 0 8 39.047
    -11 0 8 45.3924
    -11 0 8 66.5705
    11 0 -8 20.5821
    11 0 -8 47.2043
    11 0 -8 78.1535
    -11 0 8 83.3079
    11 0 -8 49.3849
    -11 0 7 34.2705
    -11 0 7 19.15
    -11 0 7 59.8277
    -11 0 7 83.6326
    11 0 -7 79.4464
    11 0 -7 45.1311
    -11 0 7 57.1359
    -11 0 6 85.4269
    -11 0 6 129.845
    -11 0 6 33.9745
    11 0 -6 97.8186
    11 0 -6 66.0109
    -11 0 6 179.93
    -11 0 6 65.2357
    -11 0 5 54.7733
    -11 0 5 49.6239
    -11 0 5 -4.40622
    -11 0 5 40.0172
    11 0 -5 -10.6069
    11 0 -5 12.9196
    -11 0 5 -24.987
    -11 0 5 46.0712
    -11 0 4 304.258
    -11 0 4 318.952
    11 0 -4 237.927
    11 0 -4 287.501
    -11 0 4 358.514
    -11 0 4 302.792
    11 0 -3 4116.57
    -11 0 3 4577.85
    -11 0 3 4414.77
    -11 0 2 2193.29
    11 0 -2 2458.02
    -11 0 2 2472.77
    -11 0 2 2756.77
    11 0 -1 6339.37
    11 0 -1 6539.95
    -11 -1 9 857.227
    -11 -1 9 832.817
    -11 1 9 1152.42
    11 -1 -9 756.358
    11 1 -9 880.868
    11 1 -9 760.642
    -11 -1 9 1072.33
    -11 1 9 1116.3
    11 -1 -9 905.59
    -11 1 8 139.73
    -11 -1 8 125.346
    -11 -1 8 172.452
    -11 1 8 155.688
    11 -1 -8 52.9556
    11 1 -8 165.158
    11 -1 -8 36.8176
    11 1 -8 153.23
    -11 -1 8 132.2
    11 1 -8 132.678
    11 -1 -8 108.547
    -11 1 7 3903.8
    -11 1 7 4379.49
    -11 -1 7 3874.16
    -11 -1 7 4364.61
    -11 1 7 4683.89
    11 -1 -7 3833.51
    -11 1 7 3779.18
    11 1 -7 4292.82
    11 -1 -7 3556.66
    11 1 -7 4415.36
    -11 -1 7 4273.14
    11 1 -7 4030.38
    -11 1 6 616.858
    11 1 -6 489.998
    -11 1 6 490.418
    -11 -1 6 750.477
    -11 -1 6 551.72
    -11 1 6 610.906
    11 -1 -6 511.395
    -11 -1 6 531.189
    11 -1 -6 518.931
    -11 1 6 552.736
    11 1 -6 504.503
    11 -1 -6 564.076
    11 1 -6 612.633
    -11 -1 6 614.247
    11 1 -6 585.565
    -11 1 5 537.735
    11 1 -5 500.93
    -11 1 5 498.429
    -11 -1 5 517.076
    -11 -1 5 484.76
    -11 1 5 447.07
    11 -1 -5 393.853
    11 -1 -5 513.548
    -11 -1 5 500.038
    11 1 -5 520.816
    -11 1 5 523.959
    11 -1 -5 487.384
    11 1 -5 455.196
    -11 -1 5 375.378
    -11 1 5 549.514
    11 1 -5 543.421
    11 -1 -5 338.447
    -11 1 4 1195.52
    11 1 -4 1080.52
    -11 1 4 1098.4
    -11 -1 4 1321.38
    11 -1 -4 1081.47
    11 -1 -4 1047.22
    -11 -1 4 1230.01
    11 1 -4 1140.84
    -11 1 4 1328.51
    11 1 -4 1167.28
    11 1 -4 1174.9
    11 -1 -4 1023.28
    11 -1 -4 1079.57
    -11 1 3 8762.14
    11 1 -3 8033.37
    -11 1 3 7717.2
    -11 -1 3 9107.64
    11 -1 -3 7304.13
    11 -1 -3 8359.58
    11 1 -3 7900.31
    -11 -1 3 8839.39
    -11 1 3 9264.26
    -11 1 3 7715.87
    -11 -1 3 7941.41
    -11 1 3 9418.34
    11 1 -3 8262.45
    11 -1 -3 7190.13
    11 1 -2 13120
    -11 -1 2 13242.5
    11 -1 -2 13724.1
    -11 -1 2 13823.6
    -11 1 2 13642
    -11 1 2 13811.7
    -11 -1 2 13859.3
    11 1 -2 13912.3
    -11 1 2 13613.6
    -11 2 7 2685.05
    -11 -2 7 1652.53
    11 -2 -7 2238.54
    -11 -2 7 1845.02
    11 2 -7 2370.74
    -11 2 6 10965.4
    11 2 -6 10296
    11 -2 -6 10995.9
    11 2 -6 11352.8
    11 -2 -6 10652.1
    -11 2 5 993.241
    11 2 -5 890.665
    11 -2 -5 634.939
    -11 2 5 757.485
    -11 -2 5 913.318
    11 -2 -5 868.76
    -11 2 5 1001.26
    11 2 -5 803.769
    11 -2 -5 684.03
    11 -2 -5 912.993
    -11 2 4 1330.61
    11 2 -4 1265.35
    11 -2 -4 1023.4
    -11 -2 4 1439.68
    11 -2 -4 1294.04
    -11 2 4 1401.57
    11 2 -4 1269.98
    11 -2 -4 1081.53
    11 -2 -4 1351.97
_refine_special_details
;
Refined as a 2-component inversion twin.
;
_reflns_number_total     1847
_reflns_number_gt     1820
_reflns_threshold_expression     'I > 2\s(I)'
_refine_ls_structure_factor_coef     Fsqd
_refine_ls_matrix_type     full
_refine_ls_R_factor_all     0.0323
_refine_ls_R_factor_gt     0.0318
_refine_ls_wR_factor_gt     0.0912
_refine_ls_wR_factor_ref     0.0920
_refine_ls_goodness_of_fit_ref     1.096
_refine_ls_restrained_S_all     1.096
_refine_ls_number_reflns     1847
_refine_ls_number_parameters     128
_refine_ls_number_restraints     1
_refine_ls_number_constraints     0
_refine_ls_hydrogen_treatment     constr
_refine_ls_weighting_scheme     calc
_refine_ls_weighting_details
              'w=1/[\s^2^(Fo^2^)+(0.0529P)^2^+0.0952P] where P=(Fo^2^+2Fc^2^)/3'
_atom_sites_solution_hydrogens     geom
_atom_sites_solution_primary     direct
_atom_sites_solution_secondary     ?
_refine_ls_shift/su_max     0.000
_refine_ls_shift/su_mean     0.000
_refine_diff_density_max     0.198
_refine_diff_density_min     -0.160
_refine_ls_extinction_method     none
_refine_ls_extinction_coef     .
_refine_ls_abs_structure_details
;
crystal refined as an inversion twin (Flack, 2003)
;
_refine_ls_abs_structure_Flack     0.0(2)
loop_
    _atom_type_symbol
    _atom_type_description
    _atom_type_scat_dispersion_real
    _atom_type_scat_dispersion_imag
    _atom_type_scat_source
    'C' 'C' 0.0181 0.0091
                         'International Tables Vol C Tables 4.2.6.8 and 6.1.1.4'
    'H' 'H' 0.0000 0.0000
                         'International Tables Vol C Tables 4.2.6.8 and 6.1.1.4'
    'O' 'O' 0.0492 0.0322
                         'International Tables Vol C Tables 4.2.6.8 and 6.1.1.4'
    'F' 'F' 0.0727 0.0534
                         'International Tables Vol C Tables 4.2.6.8 and 6.1.1.4'
_computing_data_collection
;
CrysAlis PRO (Agilent, 2012)
;
_computing_cell_refinement
;
CrysAlis PRO (Agilent, 2012)
;
_computing_data_reduction
;
CrysAlis PRO (Agilent, 2012)
;
_computing_structure_solution
;
SHELXS97 (Sheldrick, 2008)
;
_computing_structure_refinement
;
SHELXL2014 (Sheldrick, 2015)
;
_computing_molecular_graphics
;
OLEX2 (Dolomanov <i>et al.</i>,  2009)
;
_computing_publication_material
;
OLEX2 (Dolomanov <i>et al.</i>,  2009)
;
loop_
    _atom_site_type_symbol
    _atom_site_label
    _atom_site_fract_x
    _atom_site_fract_y
    _atom_site_fract_z
    _atom_site_U_iso_or_equiv
    _atom_site_adp_type
    _atom_site_calc_flag
    _atom_site_occupancy
    _atom_site_disorder_assembly
    _atom_site_disorder_group
    C C1 0.7376(2) 0.5622(5) 0.50701(19) 0.0255(4) Uani d 1 . .
    C C6 0.8296(2) 0.4711(5) 0.4448(2) 0.0254(4) Uani d 1 . .
    H H6 0.9095 0.3366 0.4870 0.030 Uiso calc 1 . .
    C C5 0.8061(2) 0.5754(4) 0.32005(19) 0.0226(4) Uani d 1 . .
    C C4 0.6872(2) 0.7732(4) 0.26151(18) 0.0214(4) Uani d 1 . .
    C C3 0.5962(2) 0.8655(5) 0.3267(2) 0.0255(4) Uani d 1 . .
    H H3 0.5165 1.0009 0.2857 0.031 Uiso calc 1 . .
    C C2 0.6216(2) 0.7604(5) 0.4512(2) 0.0261(4) Uani d 1 . .
    H H2 0.5608 0.8231 0.4968 0.031 Uiso calc 1 . .
    C C7 0.9061(2) 0.4801(4) 0.24929(19) 0.0253(4) Uani d 1 . .
    H H7A 0.8759 0.2868 0.2157 0.030 Uiso calc 1 . .
    H H7B 1.0172 0.4770 0.3132 0.030 Uiso calc 1 . .
    C C8 0.8876(2) 0.6721(5) 0.13380(19) 0.0240(4) Uani d 1 . .
    H H8A 0.9306 0.5803 0.0755 0.029 Uiso calc 1 . .
    H H8B 0.9458 0.8488 0.1678 0.029 Uiso calc 1 . .
    C C9 0.7148(2) 0.7350(5) 0.05528(19) 0.0235(4) Uani d 1 . .
    H H9 0.6568 0.5539 0.0267 0.028 Uiso calc 1 . .
    C C10 0.6765(2) 0.9185(5) -0.0645(2) 0.0271(4) Uani d 1 . .
    H H10 0.5651 0.9814 -0.1082 0.033 Uiso calc 1 . .
    C C11 0.7573(2) 0.8967(5) -0.1530(2) 0.0286(5) Uani d 1 . .
    H H11A 0.8377 0.7487 -0.1340 0.034 Uiso calc 1 . .
    H H11B 0.6968 0.9384 -0.2485 0.034 Uiso calc 1 . .
    O O1 0.65326(15) 0.8871(3) 0.13795(13) 0.0246(3) Uani d 1 . .
    O O2 0.79031(19) 1.1254(4) -0.06003(15) 0.0329(4) Uani d 1 . .
    F F1 0.76157(14) 0.4549(3) 0.62882(12) 0.0333(3) Uani d 1 . .
loop_
    _atom_site_aniso_label
    _atom_site_aniso_U_11
    _atom_site_aniso_U_22
    _atom_site_aniso_U_33
    _atom_site_aniso_U_12
    _atom_site_aniso_U_13
    _atom_site_aniso_U_23
    C1 0.0249(9) 0.0259(10) 0.0236(9) -0.0037(8) 0.0079(7) -0.0017(8)
    C6 0.0206(8) 0.0216(10) 0.0299(10) 0.0010(7) 0.0064(7) 0.0003(8)
    C5 0.0191(8) 0.0202(10) 0.0261(9) -0.0036(8) 0.0070(7) -0.0049(8)
    C4 0.0185(8) 0.0201(10) 0.0238(9) -0.0035(8) 0.0070(7) -0.0029(8)
    C3 0.0214(9) 0.0265(11) 0.0276(9) 0.0035(7) 0.0090(7) -0.0011(8)
    C2 0.0245(9) 0.0274(11) 0.0282(10) -0.0013(8) 0.0128(8) -0.0051(8)
    C7 0.0224(8) 0.0220(10) 0.0303(9) 0.0040(8) 0.0097(8) -0.0013(8)
    C8 0.0180(8) 0.0252(10) 0.0288(9) 0.0010(7) 0.0096(7) -0.0042(8)
    C9 0.0201(8) 0.0252(11) 0.0266(9) 0.0009(7) 0.0109(7) -0.0042(8)
    C10 0.0225(9) 0.0309(11) 0.0273(9) 0.0016(8) 0.0096(7) -0.0015(9)
    C11 0.0272(9) 0.0315(11) 0.0286(9) -0.0033(9) 0.0130(8) -0.0049(9)
    O1 0.0224(6) 0.0275(8) 0.0247(6) 0.0066(6) 0.0106(5) 0.0019(6)
    O2 0.0442(9) 0.0260(9) 0.0323(7) -0.0047(7) 0.0195(6) -0.0041(6)
    F1 0.0343(6) 0.0384(8) 0.0268(6) 0.0030(6) 0.0121(5) 0.0062(6)
_geom_special_details
;
All e.s.d.'s (except the e.s.d. in the dihedral angle between two l.s. planes)
are estimated using the full covariance matrix. The cell e.s.d.'s are taken
into account individually in the estimation of e.s.d.'s in distances, angles
and torsion angles; correlations between e.s.d.'s in cell parameters are only
used when they are defined by crystal symmetry. An approximate (isotropic)
treatment of cell e.s.d.'s is used for estimating e.s.d.'s involving l.s.
planes.
;
loop_
    _geom_bond_atom_site_label_1
    _geom_bond_atom_site_label_2
    _geom_bond_site_symmetry_2
    _geom_bond_distance
    _geom_bond_publ_flag
    C1 C6 . 1.374(3) ?
    C1 C2 . 1.381(3) ?
    C1 F1 . 1.366(2) ?
    C6 H6 . 0.9500 ?
    C6 C5 . 1.392(3) ?
    C5 C4 . 1.399(3) ?
    C5 C7 . 1.514(2) ?
    C4 C3 . 1.393(3) ?
    C4 O1 . 1.377(2) ?
    C3 H3 . 0.9500 ?
    C3 C2 . 1.387(3) ?
    C2 H2 . 0.9500 ?
    C7 H7A . 0.9900 ?
    C7 H7B . 0.9900 ?
    C7 C8 . 1.519(3) ?
    C8 H8A . 0.9900 ?
    C8 H8B . 0.9900 ?
    C8 C9 . 1.521(2) ?
    C9 H9 . 1.0000 ?
    C9 C10 . 1.500(3) ?
    C9 O1 . 1.456(2) ?
    C10 H10 . 1.0000 ?
    C10 C11 . 1.463(3) ?
    C10 O2 . 1.439(3) ?
    C11 H11A . 0.9900 ?
    C11 H11B . 0.9900 ?
    C11 O2 . 1.440(3) ?
loop_
    _geom_angle_atom_site_label_1
    _geom_angle_atom_site_label_2
    _geom_angle_atom_site_label_3
    _geom_angle_site_symmetry_1
    _geom_angle_site_symmetry_3
    _geom_angle
    _geom_angle_publ_flag
    C6 C1 C2 . . 122.35(18) ?
    F1 C1 C6 . . 119.21(18) ?
    F1 C1 C2 . . 118.43(17) ?
    C1 C6 H6 . . 119.9 ?
    C1 C6 C5 . . 120.12(19) ?
    C5 C6 H6 . . 119.9 ?
    C6 C5 C4 . . 118.06(17) ?
    C6 C5 C7 . . 121.35(18) ?
    C4 C5 C7 . . 120.59(17) ?
    C3 C4 C5 . . 121.04(18) ?
    O1 C4 C5 . . 122.66(16) ?
    O1 C4 C3 . . 116.30(17) ?
    C4 C3 H3 . . 119.9 ?
    C2 C3 C4 . . 120.19(19) ?
    C2 C3 H3 . . 119.9 ?
    C1 C2 C3 . . 118.22(17) ?
    C1 C2 H2 . . 120.9 ?
    C3 C2 H2 . . 120.9 ?
    C5 C7 H7A . . 109.3 ?
    C5 C7 H7B . . 109.3 ?
    C5 C7 C8 . . 111.62(16) ?
    H7A C7 H7B . . 108.0 ?
    C8 C7 H7A . . 109.3 ?
    C8 C7 H7B . . 109.3 ?
    C7 C8 H8A . . 109.9 ?
    C7 C8 H8B . . 109.9 ?
    C7 C8 C9 . . 108.92(16) ?
    H8A C8 H8B . . 108.3 ?
    C9 C8 H8A . . 109.9 ?
    C9 C8 H8B . . 109.9 ?
    C8 C9 H9 . . 108.9 ?
    C10 C9 C8 . . 115.48(16) ?
    C10 C9 H9 . . 108.9 ?
    O1 C9 C8 . . 110.18(15) ?
    O1 C9 H9 . . 108.9 ?
    O1 C9 C10 . . 104.31(16) ?
    C9 C10 H10 . . 115.1 ?
    C11 C10 C9 . . 122.88(19) ?
    C11 C10 H10 . . 115.1 ?
    O2 C10 C9 . . 117.62(16) ?
    O2 C10 H10 . . 115.1 ?
    O2 C10 C11 . . 59.51(13) ?
    C10 C11 H11A . . 117.8 ?
    C10 C11 H11B . . 117.8 ?
    H11A C11 H11B . . 115.0 ?
    O2 C11 C10 . . 59.42(13) ?
    O2 C11 H11A . . 117.8 ?
    O2 C11 H11B . . 117.8 ?
    C4 O1 C9 . . 115.60(15) ?
    C10 O2 C11 . . 61.08(13) ?
loop_
    _geom_torsion_atom_site_label_1
    _geom_torsion_atom_site_label_2
    _geom_torsion_atom_site_label_3
    _geom_torsion_atom_site_label_4
    _geom_torsion_site_symmetry_1
    _geom_torsion_site_symmetry_2
    _geom_torsion_site_symmetry_3
    _geom_torsion_site_symmetry_4
    _geom_torsion
    _geom_torsion_publ_flag
    C1 C6 C5 C4 . . . . 0.0(3) ?
    C1 C6 C5 C7 . . . . 179.71(17) ?
    C6 C1 C2 C3 . . . . 1.3(3) ?
    C6 C5 C4 C3 . . . . 0.7(3) ?
    C6 C5 C4 O1 . . . . -179.29(18) ?
    C6 C5 C7 C8 . . . . -165.51(18) ?
    C5 C4 C3 C2 . . . . -0.4(3) ?
    C5 C4 O1 C9 . . . . 17.2(2) ?
    C5 C7 C8 C9 . . . . -44.7(2) ?
    C4 C5 C7 C8 . . . . 14.2(2) ?
    C4 C3 C2 C1 . . . . -0.5(3) ?
    C3 C4 O1 C9 . . . . -162.78(17) ?
    C2 C1 C6 C5 . . . . -1.0(3) ?
    C7 C5 C4 C3 . . . . -178.99(18) ?
    C7 C5 C4 O1 . . . . 1.0(3) ?
    C7 C8 C9 C10 . . . . -178.77(17) ?
    C7 C8 C9 O1 . . . . 63.4(2) ?
    C8 C9 C10 C11 . . . . 38.9(3) ?
    C8 C9 C10 O2 . . . . -31.0(3) ?
    C8 C9 O1 C4 . . . . -49.5(2) ?
    C9 C10 C11 O2 . . . . -105.1(2) ?
    C9 C10 O2 C11 . . . . 113.8(2) ?
    C10 C9 O1 C4 . . . . -174.00(14) ?
    O1 C4 C3 C2 . . . . 179.56(17) ?
    O1 C9 C10 C11 . . . . 159.93(19) ?
    O1 C9 C10 O2 . . . . 90.0(2) ?
    F1 C1 C6 C5 . . . . 179.30(18) ?
    F1 C1 C2 C3 . . . . -179.04(19) ?
_shelxl_version_number     2014/6
_iucr_refine_instructions_details
;
TITL 07035
CELL 1.54184 9.374159 4.768453 11.021247 90 114.2019 90
ZERR 2 0.000271 0.000121 0.000348 0 0.0036 0
LATT -1
SYMM -X,0.5+Y,-Z
SFAC C H O F
UNIT 22 22 4 2
L.S. 10 0 0
PLAN  20
TEMP -173.15
BOND $H
MORE -1
CONF
fmap 2
acta
TWIN -1 0 0 0 -1 0 0 0 -1 2
REM <HKL>/Users/yrousselin/Desktop/WPCM_07035_RX/WPCM_07035_RX.hkl</HKL>
WGHT    0.052900    0.095200
BASF  -0.02769
FVAR      12.76805
C1    1    0.737644    0.562171    0.507012    11.00000    0.02493    0.02587 =
         0.02358   -0.00169    0.00794   -0.00374
C6    1    0.829646    0.471055    0.444821    11.00000    0.02060    0.02163 =
         0.02993    0.00030    0.00636    0.00096
AFIX  43
H6    2    0.909508    0.336582    0.487030    11.00000   -1.20000
AFIX   0
C5    1    0.806067    0.575411    0.320052    11.00000    0.01912    0.02020 =
         0.02614   -0.00485    0.00695   -0.00356
C4    1    0.687228    0.773178    0.261514    11.00000    0.01853    0.02006 =
         0.02385   -0.00286    0.00703   -0.00345
C3    1    0.596210    0.865530    0.326679    11.00000    0.02138    0.02655 =
         0.02756   -0.00112    0.00899    0.00347
AFIX  43
H3    2    0.516488    1.000918    0.285709    11.00000   -1.20000
AFIX   0
C2    1    0.621631    0.760418    0.451183    11.00000    0.02454    0.02740 =
         0.02818   -0.00506    0.01276   -0.00135
AFIX  43
H2    2    0.560847    0.823134    0.496847    11.00000   -1.20000
AFIX   0
C7    1    0.906056    0.480052    0.249292    11.00000    0.02235    0.02205 =
         0.03032   -0.00133    0.00966    0.00401
AFIX  23
H7A   2    0.875941    0.286832    0.215677    11.00000   -1.20000
H7B   2    1.017176    0.477024    0.313248    11.00000   -1.20000
AFIX   0
C8    1    0.887603    0.672142    0.133795    11.00000    0.01799    0.02520 =
         0.02876   -0.00417    0.00957    0.00096
AFIX  23
H8A   2    0.930641    0.580301    0.075487    11.00000   -1.20000
H8B   2    0.945770    0.848849    0.167763    11.00000   -1.20000
AFIX   0
C9    1    0.714760    0.735018    0.055284    11.00000    0.02015    0.02516 =
         0.02655   -0.00422    0.01085    0.00090
AFIX  13
H9    2    0.656766    0.553932    0.026705    11.00000   -1.20000
AFIX   0
C10   1    0.676521    0.918545   -0.064513    11.00000    0.02251    0.03094 =
         0.02734   -0.00148    0.00957    0.00159
AFIX  13
H10   2    0.565113    0.981380   -0.108206    11.00000   -1.20000
AFIX   0
C11   1    0.757331    0.896738   -0.152957    11.00000    0.02723    0.03150 =
         0.02859   -0.00487    0.01295   -0.00330
AFIX  23
H11A  2    0.837666    0.748695   -0.133992    11.00000   -1.20000
H11B  2    0.696808    0.938360   -0.248491    11.00000   -1.20000
AFIX   0
O1    3    0.653256    0.887121    0.137949    11.00000    0.02242    0.02754 =
         0.02469    0.00186    0.01059    0.00656
O2    3    0.790311    1.125440   -0.060030    11.00000    0.04422    0.02598 =
         0.03229   -0.00410    0.01945   -0.00473
F1    4    0.761572    0.454917    0.628820    11.00000    0.03432    0.03836 =
         0.02680    0.00625    0.01212    0.00304
HKLF 4
REM  07035
REM R1 =  0.0318 for    1820 Fo > 4sig(Fo)  and  0.0323 for all    1847 data
REM    128 parameters refined using      1 restraints
END
WGHT      0.0529      0.0952
REM Highest difference peak  0.198,  deepest hole -0.160,  1-sigma level  0.039
Q1    1   0.7981  0.5596  0.4825  11.00000  0.05    0.20
Q2    1   0.6174  0.7685  0.2821  11.00000  0.05    0.20
Q3    1   0.8517  0.5435  0.2811  11.00000  0.05    0.20
Q4    1   0.7563  0.6784  0.2954  11.00000  0.05    0.19
Q5    1   0.6598  0.8577  0.3047  11.00000  0.05    0.19
REM The information below was added by Olex2.
REM
REM R1 = 0.0318 for 1820 Fo > 4sig(Fo) and 0.0323 for all 14220 data
REM n/a parameters refined using n/a restraints
REM Highest difference peak 0.20, deepest hole -0.16
REM Mean Shift 0, Max Shift 0.000.
REM +++ Tabular Listing of Refinement Information +++
REM R1_all = 0.0323
REM R1_gt = 0.0318
REM wR_ref = 0.0920
REM GOOF = 1.096
REM Shift_max = 0.000
REM Shift_mean = 0
REM Reflections_all = 14220
REM Reflections_gt = 1820
REM Parameters = n/a
REM Hole = -0.16
REM Peak = 0.20
REM Flack = n/a
;
data_New_Global_Publ_Block
_journal_date_recd_electronic     2015-06-20
_journal_date_accepted     2015-06-30
_journal_name_full     'Acta Crystallographica, Section E'
_journal_year     2015
_journal_volume     71
_journal_issue      8
_journal_page_first     o552
_journal_page_last     o553
_journal_paper_category     HO
_journal_paper_doi     10.1107/S205698901501261X
_journal_coeditor_code     GK2636
_publ_contact_author_name     'Yoann Rousselin'
_publ_contact_author_address
;
Universite de Bourgogne
ICMUB--UMR6302
9 avenue Alain Savary
21000 Dijon
France
;
_publ_contact_author_email     'yoann.rousselin@u-bourgogne.fr'
_publ_contact_author_fax     '+33(0)380393835'
_publ_contact_author_phone     '+33(0)380393835'
_publ_section_title
;
Crystal structure of (<i>R</i>)-6-fluoro-2-[(<i>S</i>)-oxiran-2-yl]chroman
;
loop_
    _publ_author_name
    _publ_author_footnote
    _publ_author_address
    'Rousselin, Yoann' .
;
Universite de Bourgogne
ICMUB--UMR6302
9 avenue Alain Savary
21000 Dijon
France
;
    'Laureano, Hugo' .
;
CordenPharma-Synkem
47 rue de Longvic
21301 Chenove
France
;
    'Clavel, Alexandre' .
;
CordenPharma-Synkem
47 rue de Longvic
21301 Chenove
France
;
_publ_section_synopsis
;
The X-ray structure analysis of
(<i>R</i>)-6-fluoro-2-[(<i>S</i>)-oxiran-2-yl]chroman allowed the
determination of the relative configuration of the stereogenic centers. This
compound is a building block for the synthesis of an active pharmaceutical
ingredient nebivolol.
;
