# Supplementary material for: Crystal structure of (R)-6-fluoro-2-[(S)-oxiran-2-yl]chroman
Source: Acta Crystallogr E Crystallogr Commun. 2015 Jul 8;71(Pt 8):o552–3. doi: 10.1107/S205698901501261X (PMC4571392; doi:10.1107/S205698901501261X)
Supplement: Supplementary file 2 [file e-71-0o552-Isup2.hkl]

#
# h,k,l, Fc-squared, Fo-squared, sigma(Fo-squared), status flag
#
data_I
_shelx_title ' 07035'
_shelx_refln_list_code          4
_shelx_F_calc_maximum       70.54
_exptl_crystal_F_000       204.00
_reflns_d_resolution_high  0.7929

loop_
 _space_group_symop_operation_xyz
 'x, y, z'
 '-x, y+1/2, -z'

_cell_length_a     9.3742
_cell_length_b     4.7684
_cell_length_c    11.0212
_cell_angle_alpha  90.000
_cell_angle_beta  114.202
_cell_angle_gamma  90.000

_shelx_F_squared_multiplier     1.000

loop_
 _refln_index_h
 _refln_index_k
 _refln_index_l
 _refln_F_squared_calc
 _refln_F_squared_meas
 _refln_F_squared_sigma
 _refln_observed_status
   1  -5   0         59.99         62.90         1.44 o
   2  -5   0         22.17         22.68         0.57 o
   3  -5   0         39.13         46.70         2.11 o
   4  -5   0         10.09         10.10         0.66 o
   5  -5   0          1.72          1.28         0.11 o
   0  -4   0         40.94         36.27         1.09 o
   1  -4   0         13.72         13.88         0.34 o
   2  -4   0          9.89          8.58         0.27 o
   3  -4   0          0.69          0.57         0.11 o
   4  -4   0          1.19          0.86         0.12 o
   5  -4   0         56.22         56.69         2.73 o
   6  -4   0          0.74          1.08         0.14 o
   7  -4   0         16.56         13.51         1.08 o
   8  -4   0          6.29          5.36         0.29 o
   1  -3   0        395.31        394.07        25.22 o
   2  -3   0         40.52         37.89         1.06 o
   3  -3   0         26.84         27.33         0.88 o
   4  -3   0         30.31         27.55         0.71 o
   5  -3   0          6.34          7.62         0.32 o
   6  -3   0         62.48         62.23         1.97 o
   7  -3   0          3.11          3.13         0.20 o
   8  -3   0          7.53          7.68         0.27 o
   9  -3   0          3.59          3.78         0.19 o
   0  -2   0        512.52        515.68        11.52 o
   1  -2   0        442.99        461.31         3.78 o
   2  -2   0        106.75        110.09         2.18 o
   3  -2   0        543.87        599.42         8.90 o
   4  -2   0        139.34        143.86         4.44 o
   5  -2   0         28.14         30.29         1.25 o
   6  -2   0          6.39          7.29         0.24 o
   7  -2   0         30.14         28.08         0.54 o
   8  -2   0          2.45          2.11         0.17 o
   9  -2   0          5.87          5.72         0.23 o
  10  -2   0         30.26         31.31         0.59 o
   1  -1   0       2042.32       2122.58        35.05 o
   2  -1   0       2742.19       2774.08        21.48 o
   3  -1   0        125.87        126.99         1.06 o
   4  -1   0        311.80        316.69         5.24 o
   5  -1   0        129.81        128.52         2.39 o
   6  -1   0         35.65         33.13         0.79 o
   7  -1   0         42.80         41.18         0.56 o
   8  -1   0          6.73          5.59         0.22 o
   9  -1   0          1.55          1.72         0.16 o
  10  -1   0         29.92         27.94         0.86 o
   1   0   0         14.45         14.09         0.43 o
   2   0   0       4863.10       4585.08        58.04 o
   3   0   0         59.19         55.63         0.78 o
   4   0   0          1.28          1.70         0.11 o
   5   0   0          1.15          0.53         0.09 o
   6   0   0         27.99         25.21         0.55 o
   7   0   0         49.48         42.12         0.50 o
   8   0   0          2.25          1.33         0.12 o
   9   0   0         11.63          9.72         0.37 o
  10   0   0         13.29         14.94         0.48 o
   1   1   0       2047.81       2114.51        20.16 o
   2   1   0       2745.37       2718.19        15.21 o
   3   1   0        125.18        128.92         1.45 o
   4   1   0        311.35        329.13         4.22 o
   5   1   0        128.98        128.12         1.31 o
   6   1   0         35.59         34.01         0.62 o
   7   1   0         43.40         39.73         0.53 o
   8   1   0          6.83          5.81         0.26 o
   9   1   0          1.46          1.64         0.20 o
  10   1   0         29.73         27.27         0.99 o
   0   2   0        510.44        510.35         7.59 o
   1   2   0        442.38        472.35         4.36 o
   2   2   0        107.58        108.48         1.75 o
   3   2   0        542.64        589.62         7.09 o
   4   2   0        139.99        138.87         2.29 o
   5   2   0         27.88         28.62         0.63 o
   6   2   0          6.53          7.02         0.22 o
   7   2   0         30.38         27.07         0.43 o
   8   2   0          2.24          2.20         0.25 o
   9   2   0          5.89          6.07         0.28 o
  10   2   0         30.55         32.10         0.74 o
   1   3   0        398.31        429.79         6.23 o
   2   3   0         40.14         36.08         1.06 o
   3   3   0         27.54         27.86         0.83 o
   4   3   0         30.92         28.48         0.86 o
   5   3   0          6.61          7.92         0.30 o
   6   3   0         63.31         61.81         0.74 o
   7   3   0          3.08          2.90         0.22 o
   8   3   0          7.89          8.52         0.34 o
   9   3   0          3.71          4.18         0.50 o
   0   4   0         41.59         33.02         1.01 o
   1   4   0         13.59         12.26         0.60 o
   2   4   0          9.81          7.92         0.46 o
   3   4   0          0.68          0.34         0.24 o
   4   4   0          1.30          0.88         0.23 o
   5   4   0         55.86         56.48         1.39 o
   6   4   0          0.62          0.78         0.12 o
   7   4   0         16.29         18.00         0.51 o
   8   4   0          6.12          5.93         0.38 o
   2   5   0         22.28         18.11         0.63 o
   3   5   0         39.29         37.73         0.89 o
   4   5   0         10.10          8.40         0.29 o
   5   5   0          1.64          1.53         0.11 o
  -6  -5   1          2.50          1.67         0.21 o
  -5  -5   1          8.27         10.00         0.78 o
  -4  -5   1         15.29         17.93         0.93 o
  -3  -5   1          9.10         10.40         0.34 o
  -2  -5   1         13.45         14.29         0.33 o
  -1  -5   1         58.44         62.21         1.35 o
   0  -5   1          0.46          0.31         0.10 o
   1  -5   1         41.10         46.00         1.49 o
   2  -5   1         64.16         68.24         2.72 o
   3  -5   1         27.75         33.21         1.28 o
   4  -5   1         84.63         85.12         1.56 o
   5  -5   1          5.50          3.84         0.24 o
  -8  -4   1          1.38          1.37         0.11 o
  -7  -4   1         32.20         28.50         2.19 o
  -6  -4   1          5.82          5.72         0.40 o
  -5  -4   1         41.94         45.70         2.68 o
  -4  -4   1         11.02         10.27         0.36 o
  -3  -4   1         26.01         26.61         0.68 o
  -2  -4   1         33.74         34.53         0.53 o
  -1  -4   1         20.70         21.37         0.48 o
   0  -4   1        151.33        156.94         3.41 o
   1  -4   1         58.54         60.61         0.77 o
   2  -4   1         76.86         77.90         1.62 o
   3  -4   1        102.03        104.36         2.54 o
   4  -4   1         31.14         31.45         1.40 o
   5  -4   1         42.98         42.20         1.85 o
   6  -4   1         48.99         43.52         0.52 o
   7  -4   1         35.69         32.21         0.69 o
  -9  -3   1         14.49         13.61         0.46 o
  -8  -3   1         66.10         69.77         0.92 o
  -7  -3   1         15.86         17.29         0.51 o
  -6  -3   1         51.81         49.02         2.00 o
  -5  -3   1          6.63          5.97         0.34 o
  -4  -3   1         44.96         40.51         0.61 o
  -3  -3   1         22.52         23.48         0.83 o
  -2  -3   1         88.47         87.24         1.44 o
  -1  -3   1         76.10         78.29         3.42 o
   0  -3   1         19.95         20.24         0.83 o
   1  -3   1         12.57          9.05         0.96 o
   2  -3   1         91.35         94.76         2.05 o
   3  -3   1        144.39        159.14         2.06 o
   4  -3   1         91.44         99.09         1.60 o
   5  -3   1        206.87        208.83         5.97 o
   6  -3   1          9.97          8.07         0.29 o
   7  -3   1         30.99         31.12         0.74 o
   8  -3   1         15.15         14.52         0.49 o
 -10  -2   1         25.50         25.72         0.75 o
  -9  -2   1         22.32         22.11         0.45 o
  -8  -2   1          4.74          5.38         0.25 o
  -7  -2   1         46.96         43.35         0.82 o
  -6  -2   1          7.43          7.19         0.23 o
  -5  -2   1         29.97         30.51         0.91 o
  -4  -2   1         47.21         54.02         1.08 o
  -3  -2   1          9.18         10.28         0.60 o
  -2  -2   1        145.73        155.07         2.13 o
  -1  -2   1         35.50         32.55         0.85 o
   0  -2   1        202.92        211.79         3.42 o
   1  -2   1        593.20        618.52         6.51 o
   2  -2   1        867.11        974.44        12.63 o
   3  -2   1        905.62        944.81        12.65 o
   4  -2   1        223.80        250.01         7.03 o
   5  -2   1        143.29        157.10         6.74 o
   6  -2   1         74.30         73.10         1.24 o
   7  -2   1          6.87          5.75         0.23 o
   8  -2   1          4.03          3.19         0.18 o
   9  -2   1          0.31          0.37         0.09 o
 -10  -1   1         47.42         49.93         1.10 o
  -9  -1   1          4.34          3.74         0.32 o
  -8  -1   1          7.73          7.52         0.27 o
  -7  -1   1          9.39          8.82         0.27 o
  -6  -1   1        102.87        108.94         2.67 o
  -5  -1   1         47.09         49.11         1.19 o
  -4  -1   1         86.83         86.52         0.93 o
  -3  -1   1        223.36        198.14         8.09 o
  -2  -1   1         52.11         54.02         3.29 o
  -1  -1   1        599.79        591.63        11.10 o
   0  -1   1       1404.78       1483.51        26.41 o
   1  -1   1       4975.57       5159.19       151.58 o
   2  -1   1        156.86        173.48         2.16 o
   3  -1   1       1406.23       1413.42        11.08 o
   4  -1   1        427.32        436.22         4.84 o
   5  -1   1          2.26          2.43         0.40 o
   6  -1   1        122.97        119.07         1.43 o
   7  -1   1         10.78         11.85         0.29 o
   8  -1   1         38.08         32.54         0.71 o
   9  -1   1          6.99          6.33         0.23 o
  10  -1   1         14.84         14.06         0.82 o
 -11   0   1         46.20         39.49         0.79 o
 -10   0   1         14.94         17.74         0.44 o
  -9   0   1        277.74        276.84         3.66 o
  -8   0   1         17.36         17.54         0.34 o
  -7   0   1         39.37         35.86         0.57 o
  -6   0   1        138.07        122.23         2.02 o
  -5   0   1         20.78         17.27         0.40 o
  -4   0   1        233.06        209.98         2.03 o
  -3   0   1        563.91        548.79         1.55 o
  -2   0   1         12.57         11.25         0.40 o
  -1   0   1        413.50        412.76        14.67 o
   0   0   1         42.47         38.70         2.82 o
   1   0   1        609.63        605.73         3.47 o
   2   0   1         87.67         82.18         1.05 o
   3   0   1       1899.07       1833.43         9.86 o
   4   0   1         46.54         40.72         0.50 o
   5   0   1        816.29        829.50        11.62 o
   6   0   1          9.99         10.11         0.41 o
   7   0   1          0.67          0.95         0.11 o
   8   0   1         15.54         17.89         0.42 o
   9   0   1          0.33          0.17         0.12 o
  10   0   1          0.54          0.18         0.09 o
 -10   1   1         47.88         52.37         1.09 o
  -9   1   1          4.11          3.55         0.24 o
  -8   1   1          7.59          8.04         0.29 o
  -7   1   1          9.19          7.61         0.23 o
  -6   1   1        103.51        107.49         1.33 o
  -5   1   1         47.31         48.17         0.71 o
  -4   1   1         86.33         87.54         1.11 o
  -3   1   1        223.71        213.25         3.46 o
  -2   1   1         49.78         54.25         1.23 o
  -1   1   1        599.69        597.44        14.29 o
   0   1   1       1392.09       1475.38        49.88 o
   1   1   1       4971.32       5479.73       151.04 o
   2   1   1        154.39        182.40         3.80 o
   3   1   1       1402.87       1427.02        11.43 o
   4   1   1        429.67        454.23         4.02 o
   5   1   1          2.38          2.01         0.15 o
   6   1   1        124.82        122.93         1.38 o
   7   1   1         10.84         12.13         0.31 o
   8   1   1         38.48         33.77         0.61 o
   9   1   1          7.03          6.26         0.28 o
  10   1   1         15.42         15.63         0.49 o
 -10   2   1         25.56         27.29         0.79 o
  -9   2   1         22.22         22.29         0.76 o
  -8   2   1          4.59          5.10         0.22 o
  -7   2   1         47.25         43.31         0.58 o
  -6   2   1          6.99          7.01         0.22 o
  -5   2   1         30.07         30.86         0.56 o
  -4   2   1         48.35         54.08         1.08 o
  -3   2   1          9.65         10.80         0.28 o
  -2   2   1        144.80        148.54         2.82 o
  -1   2   1         36.30         34.60         0.57 o
   0   2   1        203.63        223.20         2.36 o
   1   2   1        592.98        618.44         6.81 o
   2   2   1        870.47        974.63         7.54 o
   3   2   1        905.86        927.97         6.32 o
   4   2   1        226.14        246.35         3.41 o
   5   2   1        141.73        152.74         2.91 o
   6   2   1         74.74         72.65         0.79 o
   7   2   1          6.41          5.36         0.29 o
   8   2   1          4.21          3.45         0.28 o
   9   2   1          0.28          0.19         0.09 o
  -9   3   1         14.62         14.54         0.45 o
  -8   3   1         66.41         71.86         0.92 o
  -7   3   1         15.94         17.21         0.41 o
  -6   3   1         52.53         47.57         0.70 o
  -5   3   1          6.29          5.50         0.35 o
  -4   3   1         45.26         40.30         1.36 o
  -3   3   1         22.58         23.47         0.63 o
  -2   3   1         88.54         87.63         2.14 o
  -1   3   1         76.32         79.63         1.42 o
   0   3   1         18.92         18.57         0.48 o
   1   3   1         13.00          9.94         0.47 o
   2   3   1         92.86        100.22         2.83 o
   3   3   1        143.54        163.39         5.21 o
   4   3   1         91.92         98.31         2.20 o
   5   3   1        207.18        199.97         2.00 o
   6   3   1          9.75          7.56         0.23 o
   7   3   1         31.15         32.61         0.51 o
   8   3   1         15.16         14.28         0.82 o
  -8   4   1          1.51          1.63         0.16 o
  -7   4   1         31.45         32.69         1.45 o
  -6   4   1          5.85          5.19         0.31 o
  -5   4   1         41.29         38.67         3.53 o
  -4   4   1         11.27          9.58         0.59 o
  -3   4   1         25.76         23.79         1.14 o
  -2   4   1         34.40         30.87         1.66 o
  -1   4   1         20.18         17.65         0.53 o
   0   4   1        153.67        145.55         3.53 o
   1   4   1         57.86         59.73         1.49 o
   2   4   1         77.28         72.52         4.34 o
   3   4   1        101.48        100.27         1.43 o
   4   4   1         31.05         30.53         0.64 o
   5   4   1         43.05         41.91         1.45 o
   6   4   1         48.50         46.77         1.40 o
   7   4   1         36.48         37.93         1.75 o
  -6   5   1          2.59          1.95         0.11 o
  -5   5   1          8.43          8.27         0.28 o
  -4   5   1         15.14         14.54         0.57 o
  -3   5   1          8.66          8.19         0.65 o
   1   5   1         40.99         32.75         1.07 o
   2   5   1         64.82         52.87         1.18 o
   3   5   1         27.81         27.06         0.51 o
   4   5   1         85.42         78.72         0.74 o
   5   5   1          5.25          4.07         0.15 o
  -6  -5   2          2.53          2.33         0.24 o
  -5  -5   2         23.00         24.23         1.47 o
  -4  -5   2         19.79         21.02         0.92 o
  -3  -5   2          6.29          7.34         0.22 o
  -2  -5   2          2.11          2.11         0.14 o
  -1  -5   2         12.81         14.06         0.46 o
   0  -5   2         29.27         28.91         0.88 o
   1  -5   2         30.87         31.49         1.49 o
   2  -5   2         28.01         29.83         2.03 o
   3  -5   2         22.33         18.86         1.63 o
   4  -5   2          3.46          3.10         0.24 o
   5  -5   2          7.64          5.36         0.52 o
  -8  -4   2         15.28         16.08         0.40 o
  -7  -4   2         31.69         36.90         1.57 o
  -6  -4   2         31.35         34.72         1.96 o
  -5  -4   2         11.15         11.18         0.53 o
  -4  -4   2          4.20          4.56         0.25 o
  -3  -4   2         64.07         62.43         1.68 o
  -2  -4   2         16.90         16.73         0.47 o
  -1  -4   2         98.98        101.28         3.15 o
   0  -4   2          0.81          0.79         0.10 o
   1  -4   2         18.11         20.26         0.67 o
   2  -4   2          2.79          2.52         0.20 o
   3  -4   2         37.39         41.94         2.19 o
   4  -4   2         27.99         27.16         1.29 o
   5  -4   2        129.77        121.50         3.34 o
   6  -4   2         33.51         32.26         0.58 o
  -9  -3   2         13.84         13.39         0.33 o
  -8  -3   2          7.86          8.93         0.31 o
  -7  -3   2          3.61          3.30         0.18 o
  -6  -3   2         12.71         12.15         0.40 o
  -5  -3   2          6.19          5.09         0.20 o
  -4  -3   2          6.47          5.56         0.28 o
  -3  -3   2          6.02          5.88         0.43 o
  -2  -3   2         33.79         34.48         1.62 o
  -1  -3   2         39.83         41.19         1.34 o
   0  -3   2         58.13         68.14         1.63 o
   1  -3   2         33.97         35.48         1.15 o
   2  -3   2         89.39         97.44         2.09 o
   3  -3   2        116.13        128.08         3.18 o
   4  -3   2        379.11        394.08         7.80 o
   5  -3   2          0.51          0.42         0.12 o
   6  -3   2        140.56        131.69         4.36 o
   7  -3   2         25.66         22.86         0.79 o
   8  -3   2          2.13          2.41         0.21 o
 -10  -2   2         19.77         21.57         0.39 o
  -9  -2   2          9.07          8.85         0.32 o
  -8  -2   2          9.97          9.54         0.30 o
  -7  -2   2        107.80        106.12         2.12 o
  -6  -2   2          8.59          9.40         0.30 o
  -5  -2   2         31.92         27.46         1.22 o
  -4  -2   2         11.50          8.87         0.45 o
  -3  -2   2         83.04         78.99         1.47 o
  -2  -2   2         61.91         59.29         1.35 o
  -1  -2   2         23.38         20.61         0.91 o
   0  -2   2        176.45        177.98         3.21 o
   1  -2   2         47.83         45.65         0.97 o
   2  -2   2        200.15        217.02         4.61 o
   3  -2   2        108.95        114.41         2.53 o
   4  -2   2         43.89         46.78         1.11 o
   5  -2   2         12.28         12.48         0.34 o
   6  -2   2        248.61        238.18         2.66 o
   7  -2   2         19.67         19.88         0.39 o
   8  -2   2         69.78         69.48         1.49 o
   9  -2   2         11.68         11.89         0.64 o
 -11  -1   2         82.04         83.76         0.90 o
 -10  -1   2         21.75         21.78         0.46 o
  -9  -1   2        125.84        130.72         1.45 o
  -8  -1   2        216.39        214.72         1.36 o
  -7  -1   2         28.61         27.19         0.42 o
  -6  -1   2        381.96        393.43        10.31 o
  -5  -1   2         81.66         82.38         1.93 o
  -4  -1   2        264.69        248.75         6.31 o
  -3  -1   2        101.13         95.71         2.41 o
  -2  -1   2        776.98        754.79         9.73 o
  -1  -1   2         35.93         37.04         0.67 o
   0  -1   2        541.09        536.77         4.17 o
   1  -1   2        202.12        241.72         7.66 o
   2  -1   2         64.64         65.47         0.91 o
   3  -1   2          7.92          9.89         0.36 o
   4  -1   2        194.47        178.16         3.96 o
   5  -1   2         67.93         68.68         1.85 o
   6  -1   2        146.59        145.16         1.52 o
   7  -1   2         17.38         14.98         0.37 o
   8  -1   2          7.19          7.23         0.24 o
   9  -1   2          2.72          2.49         0.16 o
 -11   0   2         14.77         15.02         0.53 o
 -10   0   2         36.67         36.93         0.58 o
  -9   0   2        174.42        176.96         2.85 o
  -8   0   2         59.72         57.34         0.78 o
  -7   0   2         76.20         69.81         1.65 o
  -6   0   2        114.85        110.57         2.54 o
  -5   0   2         17.52         15.56         0.41 o
  -4   0   2        314.11        301.55         3.38 o
  -3   0   2          0.23          0.36         0.06 o
  -2   0   2        555.18        513.34         2.49 o
  -1   0   2          2.28          1.58         0.20 o
   0   0   2        110.29        119.18         4.71 o
   1   0   2        154.66        148.69         1.72 o
   2   0   2        246.42        229.23         1.50 o
   3   0   2          0.02          0.16         0.06 o
   4   0   2        564.40        561.53         7.36 o
   5   0   2         42.00         43.08         0.75 o
   6   0   2         27.73         27.96         0.55 o
   7   0   2          9.66          7.95         0.25 o
   8   0   2          3.76          4.04         0.24 o
   9   0   2          0.53          0.30         0.11 o
 -11   1   2         81.80         83.47         0.77 o
 -10   1   2         21.76         22.00         0.49 o
  -9   1   2        125.82        129.49         1.80 o
  -8   1   2        216.65        213.60         2.32 o
  -7   1   2         28.82         25.17         0.84 o
  -6   1   2        383.22        385.08         5.94 o
  -5   1   2         80.65         79.18         1.59 o
  -4   1   2        266.27        249.02         2.24 o
  -3   1   2        101.16         95.50         1.41 o
  -2   1   2        778.58        750.86        11.09 o
  -1   1   2         35.99         33.64         1.10 o
   0   1   2        539.57        535.97        12.49 o
   1   1   2        205.23        252.67        10.15 o
   2   1   2         63.02         71.10         2.23 o
   3   1   2          8.45         11.08         0.26 o
   4   1   2        194.17        184.04         3.02 o
   5   1   2         66.58         68.19         1.13 o
   6   1   2        147.22        146.68         1.43 o
   7   1   2         17.30         15.53         0.38 o
   8   1   2          6.90          7.26         0.30 o
   9   1   2          2.73          2.54         0.20 o
 -10   2   2         20.28         23.94         0.52 o
  -9   2   2          9.40          9.06         0.35 o
  -8   2   2          9.44          8.51         0.27 o
  -7   2   2        109.47        107.43         1.79 o
  -6   2   2          8.36          8.48         0.30 o
  -5   2   2         32.52         27.56         0.62 o
  -4   2   2         11.57          8.17         0.35 o
  -3   2   2         82.30         77.83         0.84 o
  -2   2   2         61.65         56.77         1.21 o
  -1   2   2         22.80         18.57         0.60 o
   0   2   2        176.63        181.43         3.55 o
   1   2   2         46.03         46.05         1.06 o
   2   2   2        199.79        237.67         5.57 o
   3   2   2        107.25        115.10         1.17 o
   4   2   2         43.58         44.97         0.91 o
   5   2   2         12.41         12.69         0.26 o
   6   2   2        249.10        235.19         2.33 o
   7   2   2         20.09         21.14         0.86 o
   8   2   2         69.84         68.06         1.28 o
   9   2   2         11.76         11.27         0.93 o
  -9   3   2         13.66         13.15         0.63 o
  -8   3   2          7.80          9.22         0.33 o
  -7   3   2          3.62          3.19         0.20 o
  -6   3   2         12.22         11.32         0.38 o
  -5   3   2          6.22          5.47         0.33 o
  -4   3   2          6.12          4.75         0.38 o
  -3   3   2          6.02          6.17         0.33 o
  -2   3   2         33.33         32.17         1.03 o
  -1   3   2         39.41         39.09         1.05 o
   0   3   2         57.32         67.72         1.64 o
   1   3   2         33.77         36.92         1.11 o
   2   3   2         88.25        101.37         1.75 o
   3   3   2        115.84        132.52         2.95 o
   4   3   2        379.73        382.05         9.30 o
   5   3   2          0.51          0.54         0.11 o
   6   3   2        139.89        132.13         3.77 o
   7   3   2         25.72         23.70         0.90 o
   8   3   2          2.16          2.85         0.19 o
  -8   4   2         15.48         16.76         1.32 o
  -7   4   2         31.74         38.15         1.03 o
  -6   4   2         31.52         32.67         0.72 o
  -5   4   2         11.64         11.59         0.45 o
  -4   4   2          4.23          4.06         0.42 o
  -3   4   2         65.21         57.43         2.50 o
  -2   4   2         16.64         14.30         0.52 o
  -1   4   2         99.83         92.82         2.91 o
   0   4   2          0.87          0.63         0.20 o
   1   4   2         17.97         16.78         1.07 o
   2   4   2          2.73          2.54         0.47 o
   3   4   2         38.15         40.98         0.74 o
   4   4   2         27.56         26.58         0.67 o
   5   4   2        130.56        129.50         4.00 o
   6   4   2         33.21         35.70         0.73 o
   7   4   2          4.40          3.22         0.22 o
  -6   5   2          2.34          1.84         0.12 o
  -5   5   2         22.67         19.44         0.97 o
  -4   5   2         19.00         18.47         0.96 o
   1   5   2         31.12         25.42         0.67 o
   2   5   2         27.59         24.69         0.69 o
   3   5   2         22.04         18.37         0.38 o
   4   5   2          3.38          3.25         0.14 o
   5   5   2          7.80          8.74         0.28 o
  -6  -5   3         36.77         45.96         0.81 o
  -5  -5   3         17.10         21.68         0.97 o
  -4  -5   3          1.61          1.93         0.20 o
  -3  -5   3          3.74          4.04         0.27 o
  -2  -5   3         39.42         45.06         2.00 o
  -1  -5   3         13.29         13.97         0.64 o
   0  -5   3          1.59          1.82         0.16 o
   1  -5   3          3.95          4.16         0.24 o
   2  -5   3          4.16          4.18         0.61 o
   3  -5   3          1.39          1.33         0.17 o
   4  -5   3          0.19          0.04         0.08 o
  -8  -4   3          2.75          2.78         0.22 o
  -7  -4   3          3.98          4.99         0.22 o
  -6  -4   3         15.10         15.09         0.73 o
  -5  -4   3         47.14         51.58         1.99 o
  -4  -4   3        132.13        134.46         3.37 o
  -3  -4   3         84.14         82.92         1.54 o
  -2  -4   3         19.81         19.20         0.41 o
  -1  -4   3         12.81         12.74         0.79 o
   0  -4   3          4.00          4.03         0.42 o
   1  -4   3         19.50         19.47         0.98 o
   2  -4   3          9.66         11.08         0.62 o
   3  -4   3         14.59         14.01         0.70 o
   4  -4   3         18.91         18.32         0.77 o
   5  -4   3         39.52         37.25         0.67 o
   6  -4   3         26.63         22.87         0.88 o
 -10  -3   3          3.47          3.56         0.15 o
  -9  -3   3         49.88         51.48         0.82 o
  -8  -3   3          4.70          4.96         0.27 o
  -7  -3   3          4.89          5.31         0.22 o
  -6  -3   3         48.15         47.50         1.53 o
  -5  -3   3         92.01         94.72         1.76 o
  -4  -3   3         54.13         54.40         0.88 o
  -3  -3   3        122.16        122.15         4.83 o
  -2  -3   3         69.26         69.56         3.34 o
  -1  -3   3         45.15         44.98         1.47 o
   0  -3   3         88.22         92.05         3.45 o
   1  -3   3        166.25        171.55         3.07 o
   2  -3   3         14.24         14.97         0.48 o
   3  -3   3        123.36        130.72         3.16 o
   4  -3   3         57.07         54.22         1.39 o
   5  -3   3         32.53         33.62         0.74 o
   6  -3   3         44.55         40.76         1.13 o
   7  -3   3         44.81         45.41         2.96 o
   8  -3   3          2.96          2.46         0.30 o
 -10  -2   3         30.23         32.02         0.64 o
  -9  -2   3         23.80         22.62         0.46 o
  -8  -2   3         19.56         19.93         0.46 o
  -7  -2   3        273.86        285.90         6.29 o
  -6  -2   3        290.09        303.95         8.81 o
  -5  -2   3        156.08        154.81         4.69 o
  -4  -2   3         78.03         79.35         1.57 o
  -3  -2   3         23.15         24.78         0.82 o
  -2  -2   3         32.06         34.59         1.29 o
  -1  -2   3        162.92        156.86         2.32 o
   0  -2   3         68.80         70.47         1.50 o
   1  -2   3         40.44         39.13         1.03 o
   2  -2   3         49.34         51.70         1.56 o
   3  -2   3         21.02         25.53         0.64 o
   4  -2   3         82.61         80.85         1.24 o
   5  -2   3         33.12         28.71         0.52 o
   6  -2   3          0.72          0.51         0.11 o
   7  -2   3         75.24         73.87         1.06 o
   8  -2   3         20.19         17.71         0.47 o
 -11  -1   3         48.28         48.77         1.77 o
 -10  -1   3          6.83          7.52         0.31 o
  -9  -1   3         71.93         71.44         0.69 o
  -8  -1   3        352.60        349.06         1.99 o
  -7  -1   3         23.09         20.46         0.35 o
  -6  -1   3        387.83        401.36         8.62 o
  -5  -1   3         55.23         59.36         1.94 o
  -4  -1   3         15.46         15.53         0.70 o
  -3  -1   3        316.15        310.19         5.55 o
  -2  -1   3        100.29         95.71         1.55 o
  -1  -1   3        132.31        129.95         4.12 o
   0  -1   3        290.84        304.50         4.23 o
   1  -1   3        255.64        274.58         7.95 o
   2  -1   3          5.52          4.95         0.19 o
   3  -1   3         30.60         29.85         0.86 o
   4  -1   3          0.32          0.38         0.13 o
   5  -1   3          6.87          8.85         0.29 o
   6  -1   3          7.90          6.89         0.29 o
   7  -1   3         42.65         41.76         0.69 o
   8  -1   3          2.51          1.88         0.16 o
   9  -1   3         25.84         22.85         0.70 o
 -11   0   3         25.21         26.73         0.75 o
 -10   0   3        246.72        265.98         3.74 o
  -9   0   3         43.17         41.31         0.57 o
  -8   0   3        324.85        301.42         4.61 o
  -7   0   3          0.37          0.26         0.10 o
  -6   0   3          0.27         -0.14         0.14 o
  -5   0   3        700.26        691.39        10.35 o
  -4   0   3        145.41        149.01         1.59 o
  -3   0   3        648.79        615.70         9.24 o
  -2   0   3         10.62          9.63         0.36 o
  -1   0   3        225.70        209.52         2.32 o
   0   0   3         22.04         19.90         0.85 o
   1   0   3        371.80        346.72         5.55 o
   2   0   3        118.91        110.39         1.30 o
   3   0   3         53.32         53.56         1.06 o
   4   0   3         97.58         86.90         0.95 o
   5   0   3          0.71          0.25         0.11 o
   6   0   3          2.52          1.19         0.12 o
   7   0   3          0.00          0.09         0.17 o
   8   0   3          0.12          0.29         0.14 o
   9   0   3         10.94         10.14         0.29 o
 -11   1   3         47.91         50.91         1.28 o
 -10   1   3          6.91          8.31         0.30 o
  -9   1   3         71.09         71.23         0.84 o
  -8   1   3        351.03        355.13         3.69 o
  -7   1   3         23.43         18.81         0.82 o
  -6   1   3        387.74        397.39         9.12 o
  -5   1   3         54.94         60.02         1.45 o
  -4   1   3         15.65         16.55         0.71 o
  -3   1   3        317.00        304.57         4.59 o
  -2   1   3         99.27         91.68         2.41 o
  -1   1   3        130.39        122.69         3.02 o
   0   1   3        287.44        287.47         7.03 o
   1   1   3        255.04        288.05         4.60 o
   2   1   3          5.19          4.33         0.19 o
   3   1   3         30.70         30.08         0.58 o
   4   1   3          0.36          0.29         0.11 o
   5   1   3          6.73          8.98         0.27 o
   6   1   3          7.80          7.29         0.27 o
   7   1   3         42.01         41.25         0.84 o
   8   1   3          2.62          1.81         0.14 o
   9   1   3         25.41         22.50         0.57 o
 -10   2   3         30.29         33.51         0.74 o
  -9   2   3         24.01         23.91         0.64 o
  -8   2   3         19.19         19.58         0.48 o
  -7   2   3        274.71        275.92         4.85 o
  -6   2   3        288.70        299.36         6.44 o
  -5   2   3        157.48        153.59         1.88 o
  -4   2   3         77.01         79.88         1.10 o
  -3   2   3         24.19         24.98         0.77 o
  -2   2   3         32.75         33.92         1.15 o
  -1   2   3        163.02        147.36         5.38 o
   0   2   3         69.19         70.85         1.07 o
   1   2   3         39.55         40.29         1.19 o
   2   2   3         50.61         57.05         0.92 o
   3   2   3         21.28         26.69         0.95 o
   4   2   3         83.32         83.23         1.16 o
   5   2   3         33.05         29.85         0.42 o
   6   2   3          0.68          0.58         0.08 o
   7   2   3         75.50         73.60         1.26 o
   8   2   3         19.81         17.37         0.42 o
 -10   3   3          3.34          3.47         0.21 o
  -9   3   3         49.99         53.75         1.04 o
  -8   3   3          4.92          5.42         0.25 o
  -7   3   3          4.68          5.05         0.28 o
  -6   3   3         49.40         49.13         1.06 o
  -5   3   3         91.05         93.18         2.99 o
  -4   3   3         55.56         54.13         1.26 o
  -3   3   3        121.55        124.34         2.46 o
  -2   3   3         70.38         68.71         1.84 o
  -1   3   3         44.19         44.49         1.16 o
   0   3   3         90.00         93.64         2.45 o
   1   3   3        166.44        175.52         3.01 o
   2   3   3         14.34         14.01         0.59 o
   3   3   3        120.68        125.20         1.95 o
   4   3   3         56.71         55.12         1.44 o
   5   3   3         31.22         34.63         0.92 o
   6   3   3         44.08         46.13         3.22 o
   7   3   3         44.74         55.18         2.95 o
  -8   4   3          2.64          1.82         0.49 o
  -7   4   3          4.00          4.62         0.28 o
  -6   4   3         15.39         14.96         0.68 o
  -5   4   3         46.18         46.77         2.68 o
  -4   4   3        132.57        124.21         7.14 o
  -3   4   3         82.41         78.40         1.94 o
  -2   4   3         19.58         17.97         1.04 o
  -1   4   3         12.34         12.61         0.70 o
   0   4   3          4.25          3.50         0.25 o
   1   4   3         19.10         18.04         0.54 o
   2   4   3         10.04         10.83         0.34 o
   3   4   3         14.36         14.40         0.43 o
   4   4   3         19.01         18.24         0.47 o
   5   4   3         39.90         39.22         0.61 o
   6   4   3         26.44         26.31         0.87 o
  -6   5   3         36.67         33.07         1.97 o
  -5   5   3         17.06         16.93         0.73 o
  -4   5   3          1.48          0.88         0.21 o
  -1   5   3         13.11         10.11         0.65 o
   1   5   3          3.90          3.96         0.23 o
   2   5   3          4.26          3.63         0.23 o
   3   5   3          1.57          1.41         0.12 o
   4   5   3          0.22          0.22         0.06 o
  -6  -5   4         19.24         22.29         0.44 o
  -5  -5   4          2.40          2.59         0.27 o
  -4  -5   4         16.10         17.77         0.89 o
  -3  -5   4         44.46         44.42         1.71 o
  -2  -5   4         76.95         85.94         4.36 o
  -1  -5   4        124.57        134.10         7.29 o
   0  -5   4         14.79         13.28         0.79 o
   1  -5   4         16.44         17.24         1.08 o
   2  -5   4          0.53          0.55         0.11 o
   3  -5   4          0.25          0.04         0.17 o
  -8  -4   4         29.38         31.68         1.28 o
  -7  -4   4         43.73         48.28         2.07 o
  -6  -4   4         32.06         34.81         1.61 o
  -5  -4   4         21.43         20.47         0.79 o
  -4  -4   4        136.45        143.92         3.93 o
  -3  -4   4        112.48        114.86         2.01 o
  -2  -4   4         78.32         79.62         1.94 o
  -1  -4   4         39.34         38.21         1.78 o
   0  -4   4        177.84        177.75         9.50 o
   1  -4   4         18.16         16.82         0.90 o
   2  -4   4         25.89         26.31         1.24 o
   3  -4   4          1.45          1.33         0.26 o
   4  -4   4          2.31          2.19         0.26 o
   5  -4   4         26.51         25.81         1.38 o
   6  -4   4          9.79          7.39         0.47 o
 -10  -3   4          0.93          0.57         0.08 o
  -9  -3   4          6.30          6.89         0.24 o
  -8  -3   4         23.84         24.35         0.90 o
  -7  -3   4        102.93        107.37         2.99 o
  -6  -3   4        129.88        128.99         3.32 o
  -5  -3   4        510.65        508.05         7.58 o
  -4  -3   4         25.67         25.17         0.38 o
  -3  -3   4        396.72        384.94        15.32 o
  -2  -3   4        165.09        177.85         6.31 o
  -1  -3   4         11.31         13.56         0.80 o
   0  -3   4         64.62         63.45         2.38 o
   1  -3   4         33.29         33.99         1.65 o
   2  -3   4         51.75         58.10         1.63 o
   3  -3   4         23.98         24.19         0.94 o
   4  -3   4         28.87         28.77         0.65 o
   5  -3   4         25.91         22.70         1.05 o
   6  -3   4          7.32          7.13         0.40 o
   7  -3   4          4.80          5.89         0.30 o
 -11  -2   4          7.86          7.49         0.47 o
 -10  -2   4         21.41         22.80         0.49 o
  -9  -2   4         14.39         14.23         0.36 o
  -8  -2   4         49.48         50.21         0.76 o
  -7  -2   4        204.72        211.38         3.64 o
  -6  -2   4         92.04         90.59         1.84 o
  -5  -2   4        216.54        215.48         7.19 o
  -4  -2   4         11.58         11.73         0.43 o
  -3  -2   4        190.65        207.10         5.16 o
  -2  -2   4        222.15        233.17         5.72 o
  -1  -2   4        252.69        270.38         5.31 o
   0  -2   4        167.92        179.88         2.38 o
   1  -2   4         64.43         67.98         2.55 o
   2  -2   4        200.50        210.84         9.12 o
   3  -2   4         36.43         38.38         1.14 o
   4  -2   4        174.94        165.83         1.87 o
   5  -2   4          7.16          6.83         0.29 o
   6  -2   4         15.29         14.46         0.46 o
   7  -2   4         22.40         20.48         0.46 o
   8  -2   4          3.34          3.21         0.16 o
 -11  -1   4          7.27          6.83         0.25 o
 -10  -1   4          6.67          6.44         0.25 o
  -9  -1   4         40.32         40.61         0.55 o
  -8  -1   4         35.39         33.31         0.47 o
  -7  -1   4         89.59         87.35         0.67 o
  -6  -1   4         70.13         72.23         1.16 o
  -5  -1   4        116.45        128.89         3.03 o
  -4  -1   4        363.02        371.75         3.89 o
  -3  -1   4        802.72        815.09         7.80 o
  -2  -1   4        858.99        861.03        12.58 o
  -1  -1   4         49.37         51.30         1.16 o
   0  -1   4        267.26        274.25         3.65 o
   1  -1   4         30.99         31.90         0.66 o
   2  -1   4         19.61         19.66         0.46 o
   3  -1   4          8.00          8.05         0.38 o
   4  -1   4         49.32         46.53         1.01 o
   5  -1   4          4.81          4.89         0.22 o
   6  -1   4         20.34         18.44         0.54 o
   7  -1   4          8.22          8.15         0.30 o
   8  -1   4         35.38         37.18         0.53 o
 -11   0   4          1.56          1.86         0.17 o
 -10   0   4         49.67         50.57         1.19 o
  -9   0   4         15.87         15.97         0.42 o
  -8   0   4        234.61        219.07         4.25 o
  -7   0   4        176.23        176.40         2.98 o
  -6   0   4        116.84        109.21         1.55 o
  -5   0   4        667.82        701.99         8.86 o
  -4   0   4         12.42          7.24         0.23 o
  -3   0   4        116.50        112.74         4.27 o
  -2   0   4        204.36        204.45         2.97 o
  -1   0   4         85.54         87.54         4.11 o
   0   0   4        112.40        109.80         2.58 o
   1   0   4         31.90         30.69         0.60 o
   2   0   4         17.06         16.40         0.38 o
   3   0   4          0.83          1.15         0.17 o
   4   0   4          0.03          0.14         0.12 o
   5   0   4          2.19          1.41         0.11 o
   6   0   4          4.99          4.59         0.22 o
   7   0   4          0.72          1.21         0.16 o
   8   0   4          0.25          0.12         0.10 o
 -11   1   4          7.26          7.13         0.24 o
 -10   1   4          6.64          6.68         0.24 o
  -9   1   4         40.32         40.50         0.65 o
  -8   1   4         35.48         33.27         0.70 o
  -7   1   4         89.59         88.79         1.66 o
  -6   1   4         70.46         74.47         3.02 o
  -5   1   4        115.24        126.09         3.02 o
  -4   1   4        364.64        379.97        10.01 o
  -3   1   4        800.76        806.85         7.98 o
  -2   1   4        865.26        846.88        16.92 o
  -1   1   4         48.46         51.97         1.52 o
   0   1   4        267.81        270.72         6.93 o
   1   1   4         31.72         32.34         0.76 o
   2   1   4         19.20         20.59         0.56 o
   3   1   4          7.53          7.91         0.30 o
   4   1   4         49.02         48.55         0.81 o
   5   1   4          4.56          4.81         0.23 o
   6   1   4         20.25         18.86         0.44 o
   7   1   4          8.33          8.09         0.32 o
   8   1   4         35.41         34.05         0.70 o
 -11   2   4          7.74          8.04         0.26 o
 -10   2   4         21.24         23.33         0.55 o
  -9   2   4         14.57         14.23         0.40 o
  -8   2   4         48.62         48.23         0.90 o
  -7   2   4        204.57        208.56         2.95 o
  -6   2   4         92.86         94.95         3.38 o
  -5   2   4        216.46        216.76         2.48 o
  -4   2   4         11.57         12.22         0.45 o
  -3   2   4        190.74        206.29         5.84 o
  -2   2   4        220.42        225.20         4.39 o
  -1   2   4        251.85        256.29         8.22 o
   0   2   4        166.67        176.95         4.30 o
   1   2   4         65.12         74.09         1.32 o
   2   2   4        200.24        227.18        11.04 o
   3   2   4         36.67         42.61         1.19 o
   4   2   4        174.24        195.59         3.95 o
   5   2   4          7.14          7.32         0.24 o
   6   2   4         15.15         14.77         0.53 o
   7   2   4         22.26         20.99         0.45 o
   8   2   4          3.30          3.04         0.22 o
 -10   3   4          0.84          0.57         0.09 o
  -9   3   4          6.39          7.96         0.28 o
  -8   3   4         24.33         25.87         0.56 o
  -7   3   4        101.68        106.99         2.95 o
  -6   3   4        130.05        133.16         3.05 o
  -5   3   4        508.74        499.48        19.28 o
  -4   3   4         25.82         25.74         0.77 o
  -3   3   4        396.94        400.81         8.65 o
  -2   3   4        165.17        173.87         4.55 o
  -1   3   4         11.88         13.51         0.63 o
   0   3   4         63.99         69.16         2.57 o
   1   3   4         34.14         30.83         0.78 o
   2   3   4         51.26         58.41         0.81 o
   3   3   4         24.41         26.00         0.62 o
   4   3   4         29.39         34.19         0.58 o
   5   3   4         25.83         27.46         0.69 o
   6   3   4          7.24          8.22         0.40 o
   7   3   4          4.57          6.33         0.39 o
  -8   4   4         29.33         28.12         2.10 o
  -7   4   4         43.65         44.21         1.84 o
  -6   4   4         32.31         32.81         1.96 o
  -5   4   4         21.56         20.51         1.06 o
  -4   4   4        137.29        132.36         3.69 o
  -3   4   4        112.71        105.95         1.54 o
  -2   4   4         77.75         75.98         2.73 o
  -1   4   4         40.23         38.60         1.38 o
   0   4   4        176.24        174.40         5.55 o
   1   4   4         18.33         19.04         0.95 o
   2   4   4         25.43         25.25         0.50 o
   3   4   4          1.52          1.31         0.16 o
   4   4   4          2.01          1.52         0.15 o
   5   4   4         26.82         28.27         0.90 o
   6   4   4          9.41          8.64         0.46 o
  -6   5   4         19.45         15.83         0.76 o
  -5   5   4          2.39          1.77         0.25 o
  -4   5   4         15.75         11.32         0.62 o
  -2   5   4         75.93         73.87         1.52 o
  -1   5   4        124.63        108.78         1.94 o
   0   5   4         14.55         11.50         0.72 o
   1   5   4         16.64         16.33         0.51 o
   2   5   4          0.57          0.83         0.12 o
   3   5   4          0.22          0.21         0.06 o
  -6  -5   5         13.45         14.02         0.32 o
  -5  -5   5         24.57         26.41         2.13 o
  -4  -5   5         21.81         23.32         0.90 o
  -3  -5   5        170.42        186.68         7.03 o
  -2  -5   5          5.91          6.47         0.28 o
  -1  -5   5         82.44         86.16         5.08 o
   0  -5   5          2.86          2.38         0.17 o
   1  -5   5         11.07         10.56         0.34 o
   2  -5   5         13.67         10.95         0.36 o
  -8  -4   5          5.83          5.27         0.37 o
  -7  -4   5         10.74         12.54         0.49 o
  -6  -4   5         34.09         37.62         1.63 o
  -5  -4   5         65.14         68.04         1.98 o
  -4  -4   5        140.49        141.67         2.68 o
  -3  -4   5         16.23         16.07         0.33 o
  -2  -4   5         95.47         95.49         2.35 o
  -1  -4   5        241.15        232.02         8.80 o
   0  -4   5         34.55         33.14         1.58 o
   1  -4   5        176.72        171.12         9.10 o
   2  -4   5         15.62         13.82         0.79 o
   3  -4   5         30.61         32.45         1.92 o
   4  -4   5          1.86          1.30         0.50 o
   5  -4   5         35.62         46.64         1.32 o
 -10  -3   5          3.83          3.32         0.16 o
  -9  -3   5          9.05          8.08         0.25 o
  -8  -3   5          7.50          7.42         0.25 o
  -7  -3   5          0.07          0.36         0.10 o
  -6  -3   5         79.57         78.21         1.88 o
  -5  -3   5         35.89         35.99         0.70 o
  -4  -3   5         63.79         64.27         1.09 o
  -3  -3   5         66.38         62.88         0.79 o
  -2  -3   5         81.35         82.56         1.73 o
  -1  -3   5         35.02         35.52         1.02 o
   0  -3   5        308.82        316.63         8.00 o
   1  -3   5        206.79        211.55         6.23 o
   2  -3   5         44.48         48.40         1.50 o
   3  -3   5        127.02        136.11         4.51 o
   4  -3   5         13.86         14.02         0.56 o
   5  -3   5         30.30         30.69         1.07 o
   6  -3   5          3.28          3.03         0.20 o
 -11  -2   5          5.06          4.81         0.36 o
 -10  -2   5          0.56          0.53         0.11 o
  -9  -2   5          0.85          0.75         0.12 o
  -8  -2   5         54.37         55.40         0.81 o
  -7  -2   5         65.90         65.77         0.91 o
  -6  -2   5         51.12         49.15         0.78 o
  -5  -2   5        125.94        121.47         2.15 o
  -4  -2   5        499.14        505.69         7.17 o
  -3  -2   5         22.98         22.16         1.00 o
  -2  -2   5       1242.50       1282.73        13.55 o
  -1  -2   5          9.18         10.47         0.63 o
   0  -2   5         30.58         34.11         1.15 o
   1  -2   5        212.20        214.32        12.28 o
   2  -2   5        220.60        222.77         7.69 o
   3  -2   5        195.71        204.07         4.36 o
   4  -2   5         38.69         33.69         0.60 o
   5  -2   5         42.51         41.45         0.73 o
   6  -2   5          2.48          2.96         0.19 o
   7  -2   5         25.55         24.79         0.45 o
 -11  -1   5          2.77          2.75         0.14 o
 -10  -1   5         13.58         14.37         0.39 o
  -9  -1   5         25.76         25.10         0.49 o
  -8  -1   5         36.03         34.68         0.48 o
  -7  -1   5         44.05         41.17         0.45 o
  -6  -1   5         31.50         30.74         1.09 o
  -5  -1   5         11.49          9.37         0.48 o
  -4  -1   5        133.81        144.72         3.11 o
  -3  -1   5         30.21         40.12         0.82 o
  -2  -1   5        408.02        400.95        10.80 o
  -1  -1   5        281.23        294.20        10.05 o
   0  -1   5        618.45        613.22        14.99 o
   1  -1   5         71.52         75.42         1.51 o
   2  -1   5        113.66        114.31         2.63 o
   3  -1   5          7.74          6.32         0.41 o
   4  -1   5         69.39         65.64         0.85 o
   5  -1   5          3.00          2.62         0.18 o
   6  -1   5          2.37          2.14         0.18 o
   7  -1   5          9.12          8.94         0.28 o
   8  -1   5          1.10          0.81         0.10 o
 -11   0   5          0.03          0.10         0.09 o
 -10   0   5          7.99          6.24         0.25 o
  -9   0   5          7.85          7.59         0.23 o
  -8   0   5         11.44          9.60         0.32 o
  -7   0   5         49.12         45.40         0.68 o
  -6   0   5         15.30         15.93         0.69 o
  -5   0   5        143.12        131.87         2.32 o
  -4   0   5          2.01          0.60         0.11 o
  -3   0   5         28.58         31.11         1.38 o
  -2   0   5          4.03          3.88         0.23 o
  -1   0   5          6.41          7.46         0.26 o
   0   0   5        459.12        515.51         6.75 o
   1   0   5        111.00        116.38         0.93 o
   2   0   5         51.78         58.92         0.87 o
   3   0   5         88.66         89.58         1.36 o
   4   0   5         26.34         24.01         0.40 o
   5   0   5         50.71         44.35         0.60 o
   6   0   5         16.87         15.75         0.58 o
   7   0   5         13.96         14.28         0.40 o
   8   0   5         23.89         26.09         0.47 o
 -11   1   5          2.88          3.12         0.15 o
 -10   1   5         13.14         14.83         0.35 o
  -9   1   5         25.00         23.97         0.52 o
  -8   1   5         35.80         35.58         0.53 o
  -7   1   5         43.48         41.83         0.59 o
  -6   1   5         31.81         30.97         1.19 o
  -5   1   5         12.26          9.63         0.52 o
  -4   1   5        135.19        150.64         4.37 o
  -3   1   5         30.33         41.21         0.77 o
  -2   1   5        410.67        417.75        13.42 o
  -1   1   5        278.30        303.87         7.15 o
   0   1   5        620.75        625.43        25.71 o
   1   1   5         70.38         78.72         1.67 o
   2   1   5        116.50        122.02         1.65 o
   3   1   5          8.16          6.89         0.47 o
   4   1   5         70.76         67.39         0.69 o
   5   1   5          2.92          2.65         0.17 o
   6   1   5          2.56          2.19         0.20 o
   7   1   5          9.10          8.56         0.31 o
   8   1   5          0.96          0.85         0.19 o
 -11   2   5          4.78          5.43         0.27 o
 -10   2   5          0.56          0.49         0.09 o
  -9   2   5          0.77          0.80         0.12 o
  -8   2   5         54.01         54.56         0.90 o
  -7   2   5         65.94         65.80         0.78 o
  -6   2   5         50.95         51.39         1.55 o
  -5   2   5        126.16        125.55         2.08 o
  -4   2   5        497.57        541.29         5.79 o
  -3   2   5         22.20         21.64         0.89 o
  -2   2   5       1243.79       1316.15        25.77 o
  -1   2   5          8.71          9.05         0.39 o
   0   2   5         30.07         34.72         0.96 o
   1   2   5        209.81        204.97         7.68 o
   2   2   5        221.81        248.73         7.79 o
   3   2   5        192.86        230.90         7.52 o
   4   2   5         38.95         41.68         1.01 o
   5   2   5         42.17         43.33         0.79 o
   6   2   5          2.42          2.85         0.19 o
   7   2   5         25.40         24.63         1.65 o
 -10   3   5          3.71          3.58         0.20 o
  -9   3   5          9.50          9.23         0.36 o
  -8   3   5          7.72          7.31         0.38 o
  -7   3   5          0.05         -0.13         0.14 o
  -6   3   5         80.56         78.66         2.75 o
  -5   3   5         36.02         36.39         1.06 o
  -4   3   5         64.46         65.63         2.35 o
  -3   3   5         66.88         64.58         1.64 o
  -2   3   5         81.10         79.67         1.82 o
  -1   3   5         35.27         33.86         0.96 o
   0   3   5        309.49        318.88         9.52 o
   1   3   5        205.78        211.56         4.33 o
   2   3   5         44.47         54.18         1.88 o
   3   3   5        126.21        156.53         5.27 o
   4   3   5         14.22         19.16         0.51 o
   5   3   5         30.30         41.05         0.71 o
   6   3   5          3.44          3.68         0.19 o
  -8   4   5          6.29          5.47         0.37 o
  -7   4   5         10.68         12.57         0.48 o
  -6   4   5         33.58         35.36         2.27 o
  -5   4   5         64.61         58.83         1.76 o
  -4   4   5        139.24        127.07         2.34 o
  -3   4   5         15.69         14.92         0.57 o
  -2   4   5         94.90         87.52         3.76 o
  -1   4   5        241.80        215.41         7.61 o
   0   4   5         34.47         32.97         2.06 o
   1   4   5        177.48        172.60         5.23 o
   2   4   5         15.78         15.99         0.59 o
   3   4   5         30.02         37.42         1.12 o
   4   4   5          1.86          1.86         0.12 o
   5   4   5         35.35         43.97         0.64 o
  -6   5   5         13.76         10.74         0.63 o
  -5   5   5         24.88         18.56         0.70 o
  -4   5   5         21.87         19.36         5.06 o
  -3   5   5        171.24        113.10         2.24 o
  -2   5   5          5.90          6.03         0.43 o
  -1   5   5         83.01         83.14         2.17 o
   0   5   5          2.65          2.46         0.24 o
   1   5   5         10.92         10.05         0.69 o
   2   5   5         14.01         14.18         1.27 o
  -5  -5   6          1.48          1.54         0.20 o
  -4  -5   6         11.07         12.44         0.57 o
  -3  -5   6          5.05          4.61         0.19 o
  -2  -5   6         16.98         16.86         0.76 o
  -1  -5   6          1.23          1.18         0.10 o
   0  -5   6         14.79         14.13         0.96 o
  -8  -4   6          3.52          3.85         0.17 o
  -7  -4   6         12.25         12.97         0.30 o
  -6  -4   6          9.60          9.41         0.36 o
  -5  -4   6         11.20         11.50         0.39 o
  -4  -4   6          3.12          3.23         0.18 o
  -3  -4   6          6.48          6.13         0.21 o
  -2  -4   6         22.40         24.04         0.77 o
  -1  -4   6         14.10         14.62         0.76 o
   0  -4   6         81.46         80.06         3.67 o
   1  -4   6         32.66         33.16         1.52 o
   2  -4   6          0.34          0.07         0.14 o
   3  -4   6          9.31         10.82         0.96 o
   4  -4   6         20.54         28.10         1.05 o
 -10  -3   6          9.18          8.39         0.30 o
  -9  -3   6         18.08         19.14         0.39 o
  -8  -3   6         56.25         61.13         1.12 o
  -7  -3   6         20.58         20.88         0.68 o
  -6  -3   6         14.56         15.08         0.42 o
  -5  -3   6         76.33         74.48         1.48 o
  -4  -3   6         19.92         17.62         0.37 o
  -3  -3   6        115.81        112.00         1.90 o
  -2  -3   6         14.74         14.47         0.34 o
  -1  -3   6        237.24        245.73         6.49 o
   0  -3   6         63.19         60.28         2.09 o
   1  -3   6        103.18        110.43         1.93 o
   2  -3   6        108.15        116.78         4.23 o
   3  -3   6          1.82          1.60         0.19 o
   4  -3   6          9.18         10.32         0.37 o
   5  -3   6         30.64         34.05         0.74 o
 -11  -2   6         61.94         66.38         1.06 o
 -10  -2   6          6.09          5.53         0.22 o
  -9  -2   6         13.99         14.37         0.37 o
  -8  -2   6         15.98         15.65         0.40 o
  -7  -2   6         30.55         30.27         0.50 o
  -6  -2   6         22.23         21.76         0.37 o
  -5  -2   6         36.52         38.62         0.74 o
  -4  -2   6         96.01         87.70         3.29 o
  -3  -2   6         42.86         39.85         1.42 o
  -2  -2   6        162.85        145.38         4.18 o
  -1  -2   6         10.27         10.41         0.67 o
   0  -2   6         23.81         21.87         1.00 o
   1  -2   6        142.37        139.02         3.37 o
   2  -2   6        222.81        217.34         3.88 o
   3  -2   6        113.21        115.01         1.89 o
   4  -2   6         69.71         67.74         1.10 o
   5  -2   6         41.14         40.83         0.67 o
   6  -2   6          9.24          9.57         0.29 o
 -11  -1   6          2.67          3.48         0.17 o
 -10  -1   6          4.62          4.25         0.20 o
  -9  -1   6          1.38          1.22         0.14 o
  -8  -1   6         34.08         32.42         0.49 o
  -7  -1   6         11.06          9.48         0.26 o
  -6  -1   6         59.73         59.33         2.15 o
  -5  -1   6         44.98         42.19         1.20 o
  -4  -1   6        152.97        150.30         2.45 o
  -3  -1   6         53.39         51.58         1.02 o
  -2  -1   6         23.66         23.83         0.80 o
  -1  -1   6        124.67        133.23         3.88 o
   0  -1   6         21.82         24.71         0.88 o
   1  -1   6        113.84        113.88         2.70 o
   2  -1   6        101.08         96.51         2.06 o
   3  -1   6        310.41        309.65         2.66 o
   4  -1   6        276.93        269.50         3.11 o
   5  -1   6         11.93         11.91         0.38 o
   6  -1   6         48.76         50.11         0.71 o
   7  -1   6         40.28         37.47         1.38 o
 -11   0   6          0.65          0.54         0.11 o
 -10   0   6          1.46          1.27         0.14 o
  -9   0   6          1.45          0.93         0.11 o
  -8   0   6          2.71          2.82         0.18 o
  -7   0   6          0.11          0.18         0.07 o
  -6   0   6         16.93         17.64         1.13 o
  -5   0   6          2.21          0.85         0.25 o
  -4   0   6          3.04          2.67         0.29 o
  -3   0   6          7.01          6.18         0.25 o
  -2   0   6          3.61          5.11         0.24 o
  -1   0   6        567.03        608.13         5.10 o
   0   0   6          2.46          1.71         0.20 o
   1   0   6        657.13        698.38         2.93 o
   2   0   6          0.02          0.18         0.09 o
   3   0   6          8.11          8.12         0.24 o
   4   0   6         36.45         34.76         0.56 o
   5   0   6        171.17        167.53         1.91 o
   6   0   6        102.44        102.80         1.31 o
   7   0   6          2.26          1.88         0.16 o
 -11   1   6          2.63          3.40         0.16 o
 -10   1   6          4.42          4.30         0.19 o
  -9   1   6          1.40          1.35         0.16 o
  -8   1   6         34.55         34.13         0.69 o
  -7   1   6         11.17          9.70         0.28 o
  -6   1   6         60.63         60.32         1.75 o
  -5   1   6         45.66         42.23         1.39 o
  -4   1   6        152.23        147.70         5.36 o
  -3   1   6         53.19         52.08         1.14 o
  -2   1   6         23.48         23.26         0.88 o
  -1   1   6        125.31        125.49         7.88 o
   0   1   6         22.28         25.35         0.88 o
   1   1   6        113.68        118.26         1.99 o
   2   1   6        100.90        100.55         1.81 o
   3   1   6        310.95        315.82         2.18 o
   4   1   6        275.12        273.76         3.72 o
   5   1   6         12.29         12.85         0.44 o
   6   1   6         48.14         48.31         0.85 o
   7   1   6         40.32         37.68         0.77 o
 -11   2   6         61.82         66.50         1.71 o
 -10   2   6          6.21          6.52         0.22 o
  -9   2   6         13.05         14.26         0.46 o
  -8   2   6         16.10         16.04         0.39 o
  -7   2   6         29.62         29.78         0.61 o
  -6   2   6         22.48         22.14         0.76 o
  -5   2   6         36.23         40.99         1.15 o
  -4   2   6         96.58        102.71         5.17 o
  -3   2   6         43.19         46.98         5.41 o
  -2   2   6        163.66        166.15         4.43 o
  -1   2   6         10.45         11.04         0.75 o
   0   2   6         24.13         22.46         1.13 o
   1   2   6        142.58        142.81         1.98 o
   2   2   6        223.01        233.45         4.14 o
   3   2   6        113.53        123.59         2.26 o
   4   2   6         69.30         72.95         1.02 o
   5   2   6         41.76         44.04         0.80 o
   6   2   6          9.04          9.64         0.33 o
 -10   3   6          8.96          9.19         0.21 o
  -9   3   6         18.12         21.86         0.80 o
  -8   3   6         55.85         60.97         1.03 o
  -7   3   6         20.00         20.55         0.50 o
  -6   3   6         14.28         15.11         0.68 o
  -5   3   6         75.75         74.93         3.86 o
  -4   3   6         20.72         19.57         0.92 o
  -3   3   6        115.11        117.87         4.40 o
  -2   3   6         14.08         14.18         0.49 o
  -1   3   6        237.10        240.95        10.75 o
   0   3   6         63.11         63.28         2.12 o
   1   3   6        103.06        117.92         6.61 o
   2   3   6        109.15        134.55         6.12 o
   3   3   6          1.99          2.18         0.17 o
   4   3   6          8.77         12.75         0.36 o
   5   3   6         31.17         46.98         1.30 o
   6   3   6         23.77         25.82         0.59 o
  -8   4   6          3.40          2.94         0.32 o
  -7   4   6         12.26         12.28         1.24 o
  -6   4   6          9.63          8.76         0.88 o
  -5   4   6         11.69         12.44         1.24 o
  -4   4   6          3.08          2.24         0.46 o
  -3   4   6          6.89          6.41         0.68 o
  -2   4   6         22.41         23.76         1.69 o
  -1   4   6         14.05         14.28         1.50 o
   0   4   6         81.44         84.02         9.56 o
   1   4   6         32.65         37.70         1.83 o
   2   4   6          0.41          0.37         0.10 o
   3   4   6          9.10         13.20         0.55 o
   4   4   6         20.70         28.00         0.52 o
  -5   5   6          1.56          1.55         0.87 o
  -4   5   6         10.75          8.66         2.77 o
  -3   5   6          5.04          5.38         0.48 o
  -2   5   6         16.76         16.43         0.64 o
  -1   5   6          1.14          1.19         0.30 o
   0   5   6         14.77         16.85         1.27 o
   1   5   6          6.53          7.61         0.40 o
  -4  -5   7          7.80          7.18         0.40 o
  -3  -5   7          9.54          9.37         0.52 o
  -2  -5   7          2.87          2.10         0.16 o
  -1  -5   7          9.49          7.71         0.71 o
  -8  -4   7         14.55         13.37         0.39 o
  -7  -4   7          0.31          0.13         0.06 o
  -6  -4   7          0.33          0.10         0.06 o
  -5  -4   7         20.08         20.73         0.43 o
  -4  -4   7          6.75          7.46         0.24 o
  -3  -4   7          2.43          2.16         0.15 o
  -2  -4   7         10.32          9.92         0.41 o
  -1  -4   7          8.07          6.78         0.44 o
   0  -4   7          1.86          1.42         0.18 o
   1  -4   7          6.93          6.29         0.33 o
   2  -4   7          1.68          1.45         0.28 o
 -10  -3   7         49.47         40.35         0.87 o
  -9  -3   7         25.56         25.60         0.87 o
  -8  -3   7         99.32        114.60         1.48 o
  -7  -3   7         56.58         60.63         1.22 o
  -6  -3   7         33.06         34.81         0.83 o
  -5  -3   7         22.54         21.43         0.38 o
  -4  -3   7         26.20         25.08         0.59 o
  -3  -3   7         70.38         65.28         1.58 o
  -2  -3   7         25.31         21.50         0.70 o
  -1  -3   7         34.14         30.66         0.84 o
   0  -3   7          0.70          0.61         0.10 o
   1  -3   7          0.81          0.57         0.11 o
   2  -3   7         13.48         12.89         0.45 o
   3  -3   7          7.55          8.85         0.34 o
   4  -3   7          4.37          5.38         0.26 o
   5  -3   7         40.16         38.93         0.76 o
 -11  -2   7         14.29         11.87         0.98 o
 -10  -2   7         25.76         26.73         1.16 o
  -9  -2   7          8.53          8.95         0.26 o
  -8  -2   7         14.52         15.15         0.37 o
  -7  -2   7         11.85         11.53         0.39 o
  -6  -2   7         13.69         12.14         0.35 o
  -5  -2   7          6.72          5.88         0.20 o
  -4  -2   7         81.05         81.54         1.21 o
  -3  -2   7         10.93          8.69         0.35 o
  -2  -2   7         57.51         54.39         1.49 o
  -1  -2   7         12.03         11.37         0.28 o
   0  -2   7         68.86         68.36         1.12 o
   1  -2   7          4.87          4.99         0.20 o
   2  -2   7         54.92         55.48         1.27 o
   3  -2   7         43.75         42.88         0.93 o
   4  -2   7         11.78         10.77         0.31 o
   5  -2   7         15.38         15.29         0.39 o
   6  -2   7          6.17          6.40         0.26 o
 -11  -1   7         23.33         23.97         0.79 o
 -10  -1   7         49.24         50.01         2.23 o
  -9  -1   7         49.83         49.21         0.85 o
  -8  -1   7         53.34         53.02         0.72 o
  -7  -1   7         33.13         32.10         0.51 o
  -6  -1   7         40.25         37.51         0.55 o
  -5  -1   7         23.14         16.84         0.71 o
  -4  -1   7         31.58         28.13         0.94 o
  -3  -1   7         11.45         11.03         0.47 o
  -2  -1   7         66.64         63.99         2.15 o
  -1  -1   7         64.12         63.64         2.31 o
   0  -1   7         51.94         52.40         2.34 o
   1  -1   7        121.45        120.32         1.75 o
   2  -1   7        174.28        167.52         1.67 o
   3  -1   7         74.09         75.08         1.03 o
   4  -1   7         45.05         45.70         0.75 o
   5  -1   7        124.35        129.09         1.12 o
   6  -1   7         44.26         45.19         0.73 o
 -11   0   7          0.30          0.33         0.09 o
 -10   0   7          9.40          7.16         0.27 o
  -9   0   7          0.50          0.26         0.11 o
  -8   0   7         37.39         31.53         0.55 o
  -7   0   7          0.85          0.50         0.09 o
  -6   0   7          6.55          7.40         0.42 o
  -5   0   7          5.73          6.51         0.62 o
  -4   0   7         32.60         35.14         1.27 o
  -3   0   7         10.32         13.71         0.48 o
  -2   0   7        252.44        250.78         4.27 o
  -1   0   7         24.41         28.57         0.73 o
   0   0   7          7.26          6.10         0.29 o
   1   0   7          9.18         12.38         0.52 o
   2   0   7         16.85         16.47         0.35 o
   3   0   7          0.01          0.12         0.08 o
   4   0   7        322.88        339.75         2.08 o
   5   0   7          0.00          0.22         0.12 o
   6   0   7         81.91         81.85         1.65 o
 -11   1   7         23.83         25.54         0.68 o
 -10   1   7         48.59         53.92         0.78 o
  -9   1   7         50.33         52.31         0.78 o
  -8   1   7         52.04         53.41         1.06 o
  -7   1   7         33.07         32.54         0.55 o
  -6   1   7         39.06         37.48         0.69 o
  -5   1   7         23.31         19.29         0.85 o
  -4   1   7         31.38         27.95         0.80 o
  -3   1   7         11.86         12.98         0.71 o
  -2   1   7         66.16         64.25         1.28 o
  -1   1   7         63.88         67.29         2.15 o
   0   1   7         52.71         54.80         1.40 o
   1   1   7        120.62        122.61         1.09 o
   2   1   7        175.12        172.24         1.45 o
   3   1   7         74.69         75.28         0.85 o
   4   1   7         44.91         44.30         0.66 o
   5   1   7        124.70        124.85         1.22 o
   6   1   7         44.66         45.05         0.81 o
 -11   2   7         14.26         15.39         0.96 o
 -10   2   7         25.95         30.28         0.54 o
  -9   2   7          8.16          9.50         0.32 o
  -8   2   7         14.45         15.40         0.38 o
  -7   2   7         12.08         12.67         0.37 o
  -6   2   7         14.05         13.84         0.45 o
  -5   2   7          6.83          6.97         0.40 o
  -4   2   7         81.93         85.77         2.95 o
  -3   2   7         11.54          9.32         0.85 o
  -2   2   7         58.12         54.56         3.16 o
  -1   2   7         11.89         11.86         0.34 o
   0   2   7         69.10         74.32         0.77 o
   1   2   7          5.01          5.58         0.22 o
   2   2   7         55.78         56.83         0.84 o
   3   2   7         44.10         45.01         0.61 o
   4   2   7         12.38         11.56         0.35 o
   5   2   7         15.24         15.32         0.41 o
   6   2   7          6.46          7.10         0.36 o
 -10   3   7         49.33         51.65         0.89 o
  -9   3   7         25.74         30.22         1.07 o
  -8   3   7         99.34        114.47         1.59 o
  -7   3   7         56.32         62.24         1.22 o
  -6   3   7         32.25         32.80         0.97 o
  -5   3   7         21.73         22.61         0.71 o
  -4   3   7         25.61         26.07         0.86 o
  -3   3   7         69.04         63.61         3.77 o
  -2   3   7         25.01         21.89         1.33 o
  -1   3   7         34.35         31.92         0.65 o
   0   3   7          0.73          1.14         0.14 o
   1   3   7          0.86          0.69         0.12 o
   2   3   7         13.19         14.54         0.42 o
   3   3   7          7.66          9.82         0.33 o
   4   3   7          4.30          6.37         0.25 o
   5   3   7         40.04         39.51         0.75 o
  -8   4   7         14.75         14.32         0.47 o
  -7   4   7          0.26          0.28         0.09 o
  -6   4   7          0.35          0.38         0.35 o
  -5   4   7         19.66         22.98         2.74 o
  -4   4   7          6.92          8.75         0.81 o
  -3   4   7          2.68          2.42         0.34 o
  -2   4   7         10.43         10.43         0.81 o
  -1   4   7          8.32          7.56         0.42 o
   0   4   7          2.01          1.87         0.20 o
   1   4   7          6.75          7.79         0.50 o
   2   4   7          1.78          2.18         0.17 o
   3   4   7         38.92         61.85         0.99 o
  -4   5   7          7.59          8.95         0.84 o
  -3   5   7          9.72         12.25         0.42 o
  -2   5   7          2.73          2.34         0.54 o
  -1   5   7          9.53          9.79         1.08 o
   0   5   7          5.25          4.28         0.27 o
  -7  -4   8         15.94         16.72         1.17 o
  -6  -4   8         16.98         14.86         1.30 o
  -5  -4   8         24.80         23.01         0.82 o
  -4  -4   8          9.05          9.45         0.32 o
  -3  -4   8         35.07         34.50         1.07 o
  -2  -4   8          1.23          1.61         0.14 o
  -1  -4   8          4.98          4.30         0.20 o
   0  -4   8          4.66          3.74         0.32 o
   1  -4   8         12.71         11.66         1.17 o
   2  -4   8          3.63          2.32         0.26 o
  -9  -3   8         21.93         20.51         1.21 o
  -8  -3   8         21.49         23.45         0.57 o
  -7  -3   8         19.89         19.58         0.47 o
  -6  -3   8         14.95         16.64         0.43 o
  -5  -3   8          3.23          2.98         0.18 o
  -4  -3   8         81.08         77.15         1.16 o
  -3  -3   8          0.43          0.12         0.10 o
  -2  -3   8         15.85         13.22         0.38 o
  -1  -3   8          0.35          0.46         0.10 o
   0  -3   8          3.01          2.08         0.18 o
   1  -3   8          2.70          2.42         0.21 o
   2  -3   8         12.42         13.68         0.41 o
   3  -3   8         19.95         22.86         0.58 o
   4  -3   8         16.21         16.92         0.37 o
 -10  -2   8          1.45          1.19         0.18 o
  -9  -2   8         40.29         42.56         0.68 o
  -8  -2   8         68.61         71.47         0.87 o
  -7  -2   8        203.98        215.54         2.48 o
  -6  -2   8        196.71        197.89         1.47 o
  -5  -2   8         91.33         88.88         0.93 o
  -4  -2   8         44.22         43.64         0.57 o
  -3  -2   8          9.06          8.40         0.26 o
  -2  -2   8         32.17         28.53         0.50 o
  -1  -2   8          5.92          5.52         0.21 o
   0  -2   8         34.36         31.76         0.54 o
   1  -2   8          6.05          5.02         0.21 o
   2  -2   8         48.84         50.42         0.94 o
   3  -2   8         16.30         16.33         0.43 o
   4  -2   8         23.93         25.57         0.47 o
   5  -2   8          0.18          0.11         0.06 o
 -11  -1   8          1.16          0.53         0.13 o
 -10  -1   8         33.07         35.35         0.78 o
  -9  -1   8         11.83         10.25         0.32 o
  -8  -1   8         74.43         66.09         0.81 o
  -7  -1   8        110.65        103.23         1.00 o
  -6  -1   8         84.22         78.36         0.76 o
  -5  -1   8        248.59        243.31         3.01 o
  -4  -1   8         53.54         49.34         0.63 o
  -3  -1   8         26.26         25.19         1.02 o
  -2  -1   8          7.74          6.02         0.26 o
  -1  -1   8         78.93         79.89         1.23 o
   0  -1   8          3.51          2.48         0.14 o
   1  -1   8         44.72         40.94         0.65 o
   2  -1   8         25.49         23.86         0.51 o
   3  -1   8          5.69          5.30         0.24 o
   4  -1   8          1.74          1.26         0.13 o
   5  -1   8         30.96         32.19         0.44 o
 -11   0   8          0.27          0.29         0.06 o
 -10   0   8         72.25         76.51         0.99 o
  -9   0   8         72.18         65.95         1.05 o
  -8   0   8        152.55        154.46         2.07 o
  -7   0   8         30.72         26.51         0.47 o
  -6   0   8          7.73          6.34         0.22 o
  -5   0   8        152.76        140.83         2.56 o
  -4   0   8         66.45         62.27         1.58 o
  -3   0   8         39.20         32.24         0.83 o
  -2   0   8          7.68          6.15         0.44 o
  -1   0   8          4.86          4.56         0.25 o
   0   0   8          1.83          2.21         0.13 o
   1   0   8          7.85          8.06         0.25 o
   2   0   8          4.46          4.27         0.19 o
   3   0   8          3.30          3.03         0.16 o
   4   0   8         50.94         53.18         0.85 o
   5   0   8         79.39         77.91         1.24 o
   6   0   8         65.97         49.60         0.88 o
 -11   1   8          1.21          0.90         0.11 o
 -10   1   8         33.72         34.78         0.56 o
  -9   1   8         11.89         10.82         0.34 o
  -8   1   8         75.04         68.83         1.16 o
  -7   1   8        110.35        104.50         1.13 o
  -6   1   8         85.44         82.30         1.46 o
  -5   1   8        246.45        245.12         4.96 o
  -4   1   8         53.74         52.49         1.35 o
  -3   1   8         26.13         26.05         1.46 o
  -2   1   8          7.99          6.04         0.33 o
  -1   1   8         79.49         80.32         0.85 o
   0   1   8          3.48          2.42         0.18 o
   1   1   8         44.17         41.55         0.62 o
   2   1   8         26.10         25.21         0.56 o
   3   1   8          6.01          5.81         0.29 o
   4   1   8          1.49          1.22         0.13 o
   5   1   8         31.77         33.16         0.62 o
 -10   2   8          1.49          0.92         0.21 o
  -9   2   8         39.49         43.43         1.11 o
  -8   2   8         69.60         72.29         1.43 o
  -7   2   8        202.89        218.26         2.16 o
  -6   2   8        197.53        206.03         4.69 o
  -5   2   8         90.89         93.71         2.77 o
  -4   2   8         44.18         45.95         1.59 o
  -3   2   8          9.09          9.27         0.55 o
  -2   2   8         31.29         29.79         0.60 o
  -1   2   8          6.03          6.06         0.34 o
   0   2   8         34.64         35.31         0.91 o
   1   2   8          5.93          5.02         0.22 o
   2   2   8         48.91         50.17         0.86 o
   3   2   8         16.25         16.27         0.50 o
   4   2   8         23.63         24.89         0.53 o
   5   2   8          0.17          0.04         0.11 o
  -9   3   8         22.61         24.33         1.42 o
  -8   3   8         21.29         22.23         0.52 o
  -7   3   8         20.58         20.92         0.71 o
  -6   3   8         15.01         18.44         0.77 o
  -5   3   8          3.56          3.31         0.27 o
  -4   3   8         80.98         76.75         1.60 o
  -3   3   8          0.49          0.45         0.20 o
  -2   3   8         15.62         14.03         0.96 o
  -1   3   8          0.34          0.39         0.11 o
   0   3   8          3.03          2.55         0.22 o
   1   3   8          2.80          3.04         0.22 o
   2   3   8         12.40         13.12         0.62 o
   3   3   8         20.25         22.27         1.02 o
   4   3   8         16.06         16.42         0.55 o
  -7   4   8         16.01         16.32         0.72 o
  -6   4   8         16.77         19.03         1.17 o
  -5   4   8         24.57         26.73         2.14 o
  -4   4   8          9.60         12.08         1.67 o
  -3   4   8         34.58         33.96         1.24 o
  -2   4   8          1.47          2.20         0.29 o
  -1   4   8          4.85          5.50         0.43 o
   0   4   8          4.84          4.79         0.21 o
   1   4   8         12.67         13.05         0.75 o
   2   4   8          3.80          2.99         0.22 o
  -7  -4   9         10.39         10.23         0.46 o
  -6  -4   9          6.08          5.33         0.53 o
  -5  -4   9          3.21          3.53         0.26 o
  -4  -4   9          1.86          2.21         0.20 o
  -3  -4   9         30.18         32.64         1.51 o
  -2  -4   9          4.43          4.66         0.24 o
  -1  -4   9          1.71          1.31         0.14 o
   0  -4   9          4.91          3.24         0.19 o
  -9  -3   9          9.75          8.48         0.37 o
  -8  -3   9          1.37          1.70         0.16 o
  -7  -3   9          0.91          0.89         0.12 o
  -6  -3   9         18.65         18.37         0.51 o
  -5  -3   9         24.56         21.57         0.47 o
  -4  -3   9         20.66         14.92         0.38 o
  -3  -3   9         40.60         36.24         0.64 o
  -2  -3   9          4.63          3.28         0.21 o
  -1  -3   9          2.03          1.96         0.17 o
   0  -3   9          4.31          4.00         0.26 o
   1  -3   9          4.85          4.77         0.26 o
   2  -3   9          3.65          4.23         0.21 o
   3  -3   9          8.92          8.86         0.76 o
 -10  -2   9         27.11         32.22         0.83 o
  -9  -2   9          6.33          6.97         0.26 o
  -8  -2   9         43.92         42.89         0.63 o
  -7  -2   9         37.79         32.01         0.54 o
  -6  -2   9         44.02         39.88         0.66 o
  -5  -2   9        110.88        108.74         1.02 o
  -4  -2   9         32.14         27.40         0.49 o
  -3  -2   9         64.37         56.94         0.72 o
  -2  -2   9         28.50         21.10         0.45 o
  -1  -2   9         57.26         52.14         0.93 o
   0  -2   9          1.81          2.10         0.16 o
   1  -2   9          7.89          7.16         0.28 o
   2  -2   9          6.36          6.95         0.28 o
   3  -2   9          3.70          3.49         0.17 o
   4  -2   9          3.32          3.65         0.16 o
 -11  -1   9          6.32          5.39         0.25 o
 -10  -1   9         19.67         20.29         0.70 o
  -9  -1   9         37.24         37.49         0.66 o
  -8  -1   9          8.09          8.87         0.30 o
  -7  -1   9        156.90        157.64         1.66 o
  -6  -1   9        182.44        184.18         2.44 o
  -5  -1   9        143.62        143.25         1.69 o
  -4  -1   9        260.98        252.54         3.42 o
  -3  -1   9        149.48        145.21         1.75 o
  -2  -1   9        168.59        154.78         2.14 o
  -1  -1   9         49.26         44.46         0.64 o
   0  -1   9         45.08         40.82         0.72 o
   1  -1   9          1.17          0.74         0.10 o
   2  -1   9          6.03          5.18         0.24 o
   3  -1   9          1.66          1.56         0.13 o
   4  -1   9          3.64          2.62         0.18 o
 -11   0   9          0.39          0.21         0.06 o
 -10   0   9          0.74          0.84         0.11 o
  -9   0   9          5.66          5.42         0.27 o
  -8   0   9         43.34         41.48         0.73 o
  -7   0   9         15.96         13.56         0.33 o
  -6   0   9         75.11         73.30         0.74 o
  -5   0   9        462.67        453.19         6.23 o
  -4   0   9        786.75        754.72         8.16 o
  -3   0   9        275.68        271.34         3.84 o
  -2   0   9        280.37        282.67         3.61 o
  -1   0   9          2.96          1.98         0.15 o
   0   0   9         40.37         41.82         0.63 o
   1   0   9          2.37          1.96         0.14 o
   2   0   9         46.52         48.37         0.69 o
   3   0   9          9.83         10.14         0.27 o
   4   0   9          3.44          3.61         0.19 o
   5   0   9          0.02          0.11         0.06 o
 -11   1   9          6.53          5.84         0.56 o
 -10   1   9         19.87         21.64         0.44 o
  -9   1   9         36.59         35.96         0.53 o
  -8   1   9          8.26          9.25         0.29 o
  -7   1   9        156.54        160.67         1.68 o
  -6   1   9        183.83        187.70         2.39 o
  -5   1   9        144.90        143.48         1.99 o
  -4   1   9        262.11        258.45         3.35 o
  -3   1   9        149.62        143.64         3.79 o
  -2   1   9        168.84        153.01         1.93 o
  -1   1   9         48.78         42.32         0.72 o
   0   1   9         44.40         39.63         0.64 o
   1   1   9          1.08          0.95         0.14 o
   2   1   9          5.93          5.13         0.30 o
   3   1   9          1.85          1.94         0.16 o
   4   1   9          3.56          2.76         0.15 o
 -10   2   9         27.15         31.16         0.65 o
  -9   2   9          6.44          7.11         0.22 o
  -8   2   9         44.34         43.45         0.82 o
  -7   2   9         36.97         33.02         0.56 o
  -6   2   9         44.71         41.09         0.84 o
  -5   2   9        109.97        111.39         2.86 o
  -4   2   9         31.58         29.65         0.84 o
  -3   2   9         65.24         61.64         1.58 o
  -2   2   9         27.72         21.57         0.66 o
  -1   2   9         57.74         55.54         1.46 o
   0   2   9          1.90          2.42         0.20 o
   1   2   9          7.84          7.26         0.35 o
   2   2   9          6.43          7.43         0.38 o
   3   2   9          3.87          3.17         0.23 o
   4   2   9          3.39          3.01         0.22 o
  -9   3   9          9.96         10.19         0.86 o
  -8   3   9          1.38          1.41         0.11 o
  -7   3   9          0.81          0.47         0.10 o
  -6   3   9         18.53         18.37         0.84 o
  -5   3   9         24.87         24.15         2.09 o
  -4   3   9         20.68         19.25         1.39 o
  -3   3   9         40.93         43.33         2.66 o
  -2   3   9          4.66          3.59         0.28 o
  -1   3   9          2.16          1.98         0.17 o
   0   3   9          4.45          4.60         0.25 o
   1   3   9          4.68          4.98         0.34 o
   2   3   9          3.89          4.68         0.63 o
   3   3   9          8.94          9.41         0.45 o
  -7   4   9         10.68          9.43         0.33 o
  -6   4   9          6.18          6.37         0.33 o
  -5   4   9          3.33          3.56         0.38 o
  -4   4   9          2.00          2.48         0.26 o
  -3   4   9         30.07         37.36         2.67 o
  -2   4   9          4.15          5.27         0.35 o
  -1   4   9          1.81          1.50         0.18 o
  -5  -4  10          4.05          3.76         0.38 o
  -4  -4  10         15.27         13.32         0.94 o
  -3  -4  10          1.42          1.09         0.12 o
  -2  -4  10         18.06         20.39         0.76 o
  -8  -3  10          7.79          6.75         0.30 o
  -7  -3  10          6.79          6.95         0.27 o
  -6  -3  10         29.93         31.69         0.79 o
  -5  -3  10         31.03         30.77         0.62 o
  -4  -3  10         23.02         26.63         0.53 o
  -3  -3  10          7.05          8.40         0.30 o
  -2  -3  10         15.53         16.89         0.37 o
  -1  -3  10         41.84         41.49         0.67 o
   0  -3  10         36.24         36.77         0.69 o
   1  -3  10         43.46         46.97         1.05 o
  -9  -2  10         10.86         10.34         0.26 o
  -8  -2  10          9.46          9.09         0.27 o
  -7  -2  10          4.90          4.77         0.22 o
  -6  -2  10          5.44          5.24         0.28 o
  -5  -2  10         11.36         10.74         0.34 o
  -4  -2  10          6.64          6.05         0.27 o
  -3  -2  10        156.03        148.10         1.78 o
  -2  -2  10        112.40        116.27         1.63 o
  -1  -2  10        114.36        115.98         1.52 o
   0  -2  10         28.81         30.43         0.54 o
   1  -2  10         17.11         16.04         0.42 o
   2  -2  10         11.95         13.57         0.32 o
   3  -2  10          2.58          1.86         0.12 o
 -10  -1  10          3.73          3.68         0.18 o
  -9  -1  10          3.86          3.29         0.22 o
  -8  -1  10          1.16          0.80         0.12 o
  -7  -1  10          1.77          1.46         0.17 o
  -6  -1  10          5.19          5.10         0.27 o
  -5  -1  10         17.71         16.45         0.44 o
  -4  -1  10        197.39        196.23         2.77 o
  -3  -1  10        147.13        146.92         1.93 o
  -2  -1  10        168.79        168.16         1.84 o
  -1  -1  10        106.88        100.72         1.10 o
   0  -1  10          6.36          4.41         0.22 o
   1  -1  10         18.28         17.65         0.38 o
   2  -1  10         13.16         12.19         0.28 o
   3  -1  10          0.33          0.14         0.05 o
 -10   0  10         33.17         36.33         0.78 o
  -9   0  10         14.05         14.13         0.40 o
  -8   0  10         28.65         29.21         0.70 o
  -7   0  10         74.30         74.56         1.32 o
  -6   0  10         57.85         58.66         1.02 o
  -5   0  10          1.47          1.22         0.13 o
  -4   0  10         91.15         90.43         1.64 o
  -3   0  10          0.13          0.38         0.11 o
  -2   0  10         53.63         50.44         0.80 o
  -1   0  10        147.64        140.20         1.71 o
   0   0  10        248.71        257.16         3.40 o
   1   0  10        120.76        118.67         1.33 o
   2   0  10         35.90         38.30         0.55 o
   3   0  10         12.07         11.96         0.32 o
   4   0  10          0.10         -0.07         0.07 o
 -10   1  10          3.73          3.92         0.21 o
  -9   1  10          4.02          3.28         0.17 o
  -8   1  10          1.21          0.79         0.11 o
  -7   1  10          1.83          1.68         0.18 o
  -6   1  10          4.90          4.34         0.23 o
  -5   1  10         17.51         16.10         0.47 o
  -4   1  10        196.38        194.19         5.80 o
  -3   1  10        147.48        145.05         2.06 o
  -2   1  10        168.76        163.14         2.49 o
  -1   1  10        106.46         94.85         2.12 o
   0   1  10          6.57          4.94         0.28 o
   1   1  10         18.23         18.23         0.52 o
   2   1  10         13.39         13.15         0.38 o
   3   1  10          0.28          0.14         0.08 o
 -10   2  10          9.60          6.72         1.48 o
  -9   2  10         11.01         11.36         0.39 o
  -8   2  10          9.61          9.59         0.24 o
  -7   2  10          4.72          4.79         0.26 o
  -6   2  10          5.49          5.36         0.29 o
  -5   2  10         11.54         10.56         0.57 o
  -4   2  10          6.64          6.12         0.32 o
  -3   2  10        155.91        150.60         3.26 o
  -2   2  10        112.01        118.39         2.26 o
  -1   2  10        114.92        118.85         3.19 o
   0   2  10         28.49         30.56         0.90 o
   1   2  10         17.05         16.87         0.63 o
   2   2  10         12.30         14.12         0.77 o
  -8   3  10          8.00          6.88         0.26 o
  -7   3  10          6.84          6.73         0.33 o
  -6   3  10         30.27         31.94         1.38 o
  -5   3  10         30.96         31.40         1.58 o
  -4   3  10         23.33         29.07         1.38 o
  -3   3  10          7.19         10.66         0.69 o
  -2   3  10         16.46         20.21         0.73 o
  -1   3  10         41.47         41.14         0.83 o
   0   3  10         37.32         37.87         1.28 o
   1   3  10         42.97         47.96         1.31 o
  -5   4  10          4.10          4.53         0.26 o
  -4   4  10         15.22         15.58         0.60 o
  -3   4  10          1.37          1.22         0.15 o
  -2   4  10         18.21         18.70         0.68 o
  -7  -3  11          2.80          2.25         0.23 o
  -6  -3  11         12.27         13.06         0.46 o
  -5  -3  11          3.65          4.28         0.20 o
  -4  -3  11         12.81         13.79         0.40 o
  -3  -3  11         11.10         10.69         0.36 o
  -2  -3  11          6.17          6.00         0.31 o
  -1  -3  11         52.32         56.53         1.32 o
  -9  -2  11          4.36          5.49         0.28 o
  -8  -2  11          2.13          1.88         0.16 o
  -7  -2  11          0.54          0.42         0.11 o
  -6  -2  11          1.92          1.56         0.17 o
  -5  -2  11          0.18          0.25         0.13 o
  -4  -2  11          0.71          0.73         0.12 o
  -3  -2  11         18.65         20.04         0.45 o
  -2  -2  11         25.96         26.01         0.53 o
  -1  -2  11         29.85         31.02         0.67 o
   0  -2  11          4.68          5.18         0.25 o
   1  -2  11         12.19         14.11         0.43 o
 -10  -1  11         18.29         21.82         0.84 o
  -9  -1  11          1.87          1.78         0.17 o
  -8  -1  11          7.76          8.09         0.28 o
  -7  -1  11          8.93          9.35         0.32 o
  -6  -1  11         41.36         42.47         0.74 o
  -5  -1  11          3.06          2.40         0.21 o
  -4  -1  11         23.20         22.11         0.51 o
  -3  -1  11          1.32          0.80         0.15 o
  -2  -1  11         12.27         12.11         0.36 o
  -1  -1  11          8.72          9.74         0.32 o
   0  -1  11         59.39         63.11         0.92 o
   1  -1  11         45.77         48.09         0.96 o
   2  -1  11         41.51         40.27         0.86 o
 -10   0  11         38.96         44.36         0.86 o
  -9   0  11         16.98         21.78         0.54 o
  -8   0  11         19.26         23.38         0.71 o
  -7   0  11          5.84          5.80         0.27 o
  -6   0  11          3.82          3.91         0.23 o
  -5   0  11          5.08          4.52         0.29 o
  -4   0  11         11.18          9.80         0.37 o
  -3   0  11          3.32          2.17         0.17 o
  -2   0  11          4.40          4.69         0.26 o
  -1   0  11          6.42          4.94         0.27 o
   0   0  11         36.05         34.80         0.58 o
   1   0  11          6.37          5.42         0.21 o
   2   0  11          3.78          3.14         0.18 o
 -10   1  11         18.05         22.21         0.63 o
  -9   1  11          1.90          2.01         0.16 o
  -8   1  11          7.56          8.03         0.26 o
  -7   1  11          8.77          9.13         0.29 o
  -6   1  11         42.14         44.27         0.71 o
  -5   1  11          3.08          2.76         0.23 o
  -4   1  11         22.97         22.14         0.65 o
  -3   1  11          1.35          0.75         0.16 o
  -2   1  11         11.99         12.51         0.46 o
  -1   1  11          8.21          9.88         0.40 o
   0   1  11         59.53         63.95         2.12 o
   1   1  11         44.89         46.73         1.33 o
   2   1  11         42.02         36.22         1.85 o
  -9   2  11          4.50          6.07         0.24 o
  -8   2  11          2.27          1.89         0.12 o
  -7   2  11          0.55          0.69         0.10 o
  -6   2  11          2.07          2.09         0.16 o
  -5   2  11          0.24          0.27         0.12 o
  -4   2  11          0.60          0.79         0.22 o
  -3   2  11         18.75         19.53         0.84 o
  -2   2  11         25.53         25.07         0.89 o
  -1   2  11         29.92         31.11         0.82 o
   0   2  11          4.47          5.51         0.30 o
   1   2  11         12.22         14.66         0.58 o
  -7   3  11          2.68          2.14         0.20 o
  -6   3  11         12.09         12.94         0.89 o
  -5   3  11          3.45          4.47         0.35 o
  -4   3  11         12.79         13.90         1.11 o
  -3   3  11         10.75         10.37         0.90 o
  -2   3  11          6.06          4.98         0.36 o
  -1   3  11         52.02         54.21         3.64 o
  -4  -3  12          4.38          4.92         0.37 o
  -8  -2  12          1.22          0.73         0.11 o
  -7  -2  12          1.06          0.67         0.09 o
  -6  -2  12          1.51          1.00         0.11 o
  -5  -2  12          6.70          5.94         0.27 o
  -4  -2  12         22.55         24.70         0.62 o
  -3  -2  12          2.42          2.53         0.18 o
  -2  -2  12          0.60          0.17         0.07 o
  -1  -2  12          0.40          0.36         0.10 o
  -9  -1  12         26.56         33.29         1.23 o
  -8  -1  12          3.34          3.78         0.27 o
  -7  -1  12         17.79         20.63         0.42 o
  -6  -1  12          0.90          0.65         0.12 o
  -5  -1  12          6.71          6.06         0.26 o
  -4  -1  12          2.22          1.73         0.17 o
  -3  -1  12         10.47         11.24         0.32 o
  -2  -1  12         12.60         14.05         0.43 o
  -1  -1  12          4.62          4.94         0.24 o
   0  -1  12          8.10          7.95         0.29 o
  -9   0  12          0.61          0.53         0.10 o
  -8   0  12         11.72         13.25         0.38 o
  -7   0  12          0.01         -0.09         0.10 o
  -6   0  12         12.94         13.75         0.38 o
  -5   0  12          5.64          6.72         0.29 o
  -4   0  12          3.32          2.69         0.21 o
  -3   0  12         18.55         21.31         0.77 o
  -2   0  12          2.18          2.08         0.17 o
  -1   0  12          4.20          4.63         0.21 o
   0   0  12          0.31          0.58         0.13 o
   1   0  12          3.71          2.90         0.20 o
  -9   1  12         26.42         32.16         1.35 o
  -8   1  12          3.39          4.32         0.20 o
  -7   1  12         17.92         21.79         0.42 o
  -6   1  12          0.97          0.77         0.12 o
  -5   1  12          6.34          5.91         0.27 o
  -4   1  12          2.28          1.72         0.17 o
  -3   1  12         10.53         11.45         0.52 o
  -2   1  12         12.25         14.30         0.48 o
  -1   1  12          4.75          5.01         0.34 o
   0   1  12          7.95          8.40         0.34 o
  -8   2  12          1.12          0.61         0.09 o
  -7   2  12          1.02          0.49         0.07 o
  -6   2  12          1.44          0.90         0.10 o
  -5   2  12          6.81          6.15         0.41 o
  -4   2  12         22.33         24.40         0.89 o
  -3   2  12          2.29          2.00         0.22 o
  -2   2  12          0.50          0.40         0.09 o
  -1   2  12          0.44          0.59         0.13 o
  -5   3  12          0.76          0.48         0.14 o
  -4   3  12          4.48          3.94         0.33 o
  -5  -2  13         18.43         17.17         0.44 o
  -4  -2  13          0.75          1.04         0.12 o
  -7  -1  13          6.54          6.94         0.52 o
  -6  -1  13         18.26         18.20         2.27 o
  -5  -1  13          1.97          2.45         0.15 o
  -4  -1  13          3.14          3.69         0.19 o
  -3  -1  13          4.22          2.79         0.27 o
  -2  -1  13          5.73          5.75         0.32 o
  -8   0  13         26.84         30.17         0.78 o
  -7   0  13         20.54         20.81         0.86 o
  -6   0  13         16.68         18.35         0.88 o
  -5   0  13          0.06         -0.09         0.09 o
  -4   0  13          8.12          8.13         0.29 o
  -3   0  13          1.12          1.01         0.14 o
  -2   0  13          8.34          8.70         0.51 o
  -1   0  13          2.04          2.42         0.20 o
  -7   1  13          6.83          7.23         0.43 o
  -6   1  13         18.05         22.32         0.43 o
  -5   1  13          1.85          1.46         0.34 o
  -4   1  13          3.12          3.99         0.20 o
  -3   1  13          4.17          3.49         0.26 o
  -2   1  13          5.47          5.81         0.53 o
  -5   2  13         18.44         19.47         0.65 o
  -4   2  13          0.79          1.05         0.16 o
                                                
