# Supplementary material for: Crystal structure of (R)-6-fluoro-2-[(S)-oxiran-2-yl]chroman
Source: Acta Crystallogr E Crystallogr Commun. 2015 Jul 8;71(Pt 8):o552–3. doi: 10.1107/S205698901501261X (PMC4571392; doi:10.1107/S205698901501261X)
Supplement: Supplementary file 3 [file e-71-0o552-Isup3.mol]

Untitled Document-1
  ChemDraw06241516332D

 15 17  0  0  0  0  0  0  0  0999 V2000
   -1.8415    0.4678    0.0000 C   0  0  0  0  0  0  0  0  0  0  0  0
   -1.8415   -0.3572    0.0000 C   0  0  0  0  0  0  0  0  0  0  0  0
   -1.1271   -0.7697    0.0000 C   0  0  0  0  0  0  0  0  0  0  0  0
   -0.4126   -0.3572    0.0000 C   0  0  0  0  0  0  0  0  0  0  0  0
   -0.4126    0.4678    0.0000 C   0  0  0  0  0  0  0  0  0  0  0  0
   -1.1271    0.8803    0.0000 C   0  0  0  0  0  0  0  0  0  0  0  0
    0.3018   -0.7697    0.0000 C   0  0  0  0  0  0  0  0  0  0  0  0
    1.0165   -0.3572    0.0000 C   0  0  0  0  0  0  0  0  0  0  0  0
    1.0165    0.4678    0.0000 C   0  0  0  0  0  0  0  0  0  0  0  0
    0.3018    0.8803    0.0000 O   0  0  0  0  0  0  0  0  0  0  0  0
   -2.5560   -0.7697    0.0000 F   0  0  0  0  0  0  0  0  0  0  0  0
    0.3018   -1.5947    0.0000 O   0  0  0  0  0  0  0  0  0  0  0  0
    1.7310    0.8803    0.0000 C   0  0  0  0  0  0  0  0  0  0  0  0
    2.1435    1.5947    0.0000 O   0  0  0  0  0  0  0  0  0  0  0  0
    2.5560    0.8803    0.0000 C   0  0  0  0  0  0  0  0  0  0  0  0
  1  2  2  0      
  2  3  1  0      
  3  4  2  0      
  4  5  1  0      
  5  6  2  0      
  6  1  1  0      
  4  7  1  0      
  7  8  1  0      
  8  9  1  0      
  9 10  1  1      
 10  5  1  0      
  2 11  1  0      
  7 12  2  0      
  9 13  1  0      
 13 14  1  1      
 15 13  1  0      
 15 14  1  0      
M  END
